# Supplementary material for: Joint representation and visualization of derailed cell states with Decipher
Source: Genome Biol. 2025 Jul 23;26:219. doi: 10.1186/s13059-025-03682-8 (PMC12285193; doi:10.1186/s13059-025-03682-8)
Supplement: Supplementary file 3 — Additional file 3. Tables 1 to 4. [file 13059_2025_3682_MOESM3_ESM.zip]

Archive with 4 entries (4 files):
- 13059_2025_3682_MOESM3_ESM.xlsx
- Table 2 (2).xlsx
- Table 3.xlsx
- Table 4.xlsx
