# Supplementary material for: Joint representation and visualization of derailed cell states with Decipher
Source: Genome Biol. 2025 Jul 23;26:219. doi: 10.1186/s13059-025-03682-8 (PMC12285193; doi:10.1186/s13059-025-03682-8)
Supplement: Supplementary file 3 — Additional file 3. Tables 1 to 4. [file 13059_2025_3682_MOESM3_ESM.zip › Table 4.xlsx]

## Sheet: Table 3
Supplementary Table 3: position and mutation of NPM1 and DNMT3A mutations with validation format
SAMPLE	BCLQ ID	GENE	FEATURE	CHROM	POS	REF	ALT	CDS	PROT	Comment
AML16	10H056	DNMT3A	ENST00000321117.9	chr2	25247628	C	T	c.977G>A	p.Arg326His	confirmed in bulk RNA-seq (unpublished)
AML18	07H009	DNMT3A	ENST00000321117.9	chr2	25234373	C	T	c.2645G>A	p.Arg882His	confirmed in bulk RNA-seq (unpublished)
AML18	07H009	NPM1	ENST00000296930.9	chr5	171410539	CTCTGG	CTCTGTCTGG	c.860_863dupTCTG	p.Trp288fs	confirmed in bulk RNA-seq (advancesadv2022007300-suppl2)
AML17	09H058	DNMT3A	ENST00000321117.9	chr2	25234374	G	A	c.2644C>T	p.Arg882Cys	confirmed in bulk RNA-seq (unpublished)
AML13	11H240	DNMT3A	ENST00000321117.9	chr2	25247127	G	T	c.1046C>A	p.Ser349*	confirmed in bulk RNA-seq (unpublished)
AML15	12H007	DNMT3A	ENST00000321117.9	chr2	25241593	ACGT	ACGCGT	c.2048_2049insCG	p.Val684fs	confirmed in bulk RNA-seq (unpublished)
AML15	12H007	NPM1	ENST00000296930.9	chr5	171410539	CTCTGG	CTCTGTCTGG	c.860_863dupTCTG	p.Trp288fs	confirmed in bulk RNA-seq (advancesadv2022007300-suppl2)
AML14	12H010	DNMT3A	ENST00000321117.9	chr2	25234373	C	T	c.2645G>A	p.Arg882His	confirmed in bulk RNA-seq (unpublished)
AML14	12H010	NPM1	ENST00000296930.9	chr5	171410539	CTCTGG	CTCTGTCTGG	c.860_863dupTCTG	p.Trp288fs	confirmed in bulk RNA-seq (advancesadv2022007300-suppl2)
AML5	07H158	NPM1	ENST00000296930.9	chr5	171410539	CTCTGG	CTCTGTCTGG	c.860_863dupTCTG	p.Trp288fs	confirmed in bulk RNA-seq (advancesadv2022007300-suppl2)
AML1	08H089	NPM1	ENST00000296930.9	chr5	171410541	CTGG	CTGCATGG	c.863_864insCATG	p.Trp288fs	confirmed in bulk RNA-seq (advancesadv2022007300-suppl2)
AML4	10H072	NPM1	ENST00000296930.9	chr5	171410539	CTCTGG	CTCTGTCTGG	c.860_863dupTCTG	p.Trp288fs	confirmed in bulk RNA-seq (advancesadv2022007300-suppl2)
AML12	15H044	NPM1	ENST00000296930.9	chr5	171410541	CTGG	CTGTGTGG	c.863_864insTGTG	p.Trp288fs	confirmed in bulk RNA-seq (unpublished)
AML2	16H008	NPM1	ENST00000296930.9	chr5	171410539	CTCTGG	CTCTGTCTGG	c.860_863dupTCTG	p.Trp288fs	confirmed in bulk RNA-seq (unpublished)
AML8	16H123	NPM1	ENST00000296930.9	chr5	171410539	CTCTGG	CTCTGTCTGG	c.860_863dupTCTG	p.Trp288fs	detected from single-cell RNA-sequencing data
AML6	08H043	NPM1	ENST00000296930.9	chr5						detected from single-cell RNA-sequencing data
AML3	AML7	NPM1	ENST00000296930.9	chr5						detected from single-cell RNA-sequencing data

## Sheet: Table 4
Table 4: top Gene Set Enrichment Analysis results using Hallmarks geneset for Decipher v components of all patients; Decipher z components in AML1, and Decipher basis functions in AML1
		SIZE	ES	NES	NOM p-val	FDR q-val	FWER p-val	RANK AT MAX
AML1 Decipher 1 (positive)	HALLMARK_COMPLEMENT	63	0.700075	2.67583	0	0	0	430
	HALLMARK_TNFA_SIGNALING_VIA_NFKB	127	0.599672	2.53758	0	0	0	663
	HALLMARK_INFLAMMATORY_RESPONSE	77	0.563758	2.2168	0	0	0	557
	HALLMARK_IL6_JAK_STAT3_SIGNALING	39	0.587499	2.01843	0	0.00127976	0.002	362
	HALLMARK_KRAS_SIGNALING_UP	60	0.506889	1.92378	0	0.00236921	0.006	454
	HALLMARK_COAGULATION	31	0.579801	1.8938	0	0.00277295	0.009	430
	HALLMARK_HYPOXIA	71	0.473652	1.82881	0	0.00371034	0.014	486
	HALLMARK_CHOLESTEROL_HOMEOSTASIS	26	0.553791	1.7636	0	0.00847672	0.031	190
	HALLMARK_XENOBIOTIC_METABOLISM	45	0.457351	1.63685	0.0113636	0.0239064	0.1	291
	HALLMARK_INTERFERON_GAMMA_RESPONSE	86	0.393394	1.59601	0	0.0292313	0.131	301
	HALLMARK_ALLOGRAFT_REJECTION	80	0.388618	1.54174	0.00411523	0.0420673	0.204	290
	HALLMARK_TGF_BETA_SIGNALING	23	0.461178	1.39878	0.0837989	0.10579	0.459	649
	HALLMARK_GLYCOLYSIS	50	0.361711	1.33841	0.077193	0.141562	0.602	429
	HALLMARK_IL2_STAT5_SIGNALING	90	0.317565	1.29971	0.057971	0.167948	0.692	652
	HALLMARK_MTORC1_SIGNALING	89	0.304146	1.24878	0.0714286	0.210318	0.806	670
AML1 Decipher 1 (negative)	HALLMARK_HEME_METABOLISM	60	-0.528394	-1.72668	0.00143678	0.0410108	0.067	471
	HALLMARK_MYC_TARGETS_V1	124	-0.460903	-1.67451	0	0.0368626	0.116	937
	HALLMARK_SPERMATOGENESIS	20	-0.565527	-1.49315	0.0337423	0.165978	0.558	666
	HALLMARK_BILE_ACID_METABOLISM	18	-0.550753	-1.43735	0.0622084	0.195188	0.728	539
	HALLMARK_E2F_TARGETS	90	-0.407918	-1.40772	0.0269923	0.197352	0.815	1169
AML1 Decipher 2 (positive)	HALLMARK_TNFA_SIGNALING_VIA_NFKB	127	0.713137	3.42232	0	0	0	626
	HALLMARK_INFLAMMATORY_RESPONSE	77	0.653204	2.91807	0	0	0	634
	HALLMARK_COMPLEMENT	63	0.604871	2.57282	0	0	0	652
	HALLMARK_HYPOXIA	71	0.513927	2.22381	0	0	0	575
	HALLMARK_KRAS_SIGNALING_UP	60	0.493601	2.06982	0	0.00084	0.001	461
	HALLMARK_IL6_JAK_STAT3_SIGNALING	39	0.509308	1.93758	0	0.00321128	0.008	501
	HALLMARK_CHOLESTEROL_HOMEOSTASIS	26	0.525036	1.83115	0.00325733	0.00678458	0.023	403
	HALLMARK_IL2_STAT5_SIGNALING	90	0.383219	1.79909	0	0.00739484	0.028	532
	HALLMARK_P53_PATHWAY	79	0.385003	1.749	0	0.0122574	0.052	535
	HALLMARK_COAGULATION	31	0.463005	1.69277	0.0144404	0.0137385	0.065	544
	HALLMARK_INTERFERON_GAMMA_RESPONSE	86	0.362098	1.64077	0	0.019412	0.103	443
	HALLMARK_ALLOGRAFT_REJECTION	80	0.368463	1.63929	0	0.018086	0.105	388
	HALLMARK_TGF_BETA_SIGNALING	23	0.492885	1.63403	0.027972	0.0171704	0.108	516
	HALLMARK_XENOBIOTIC_METABOLISM	45	0.387154	1.58387	0.0153846	0.0215444	0.144	370
	HALLMARK_APOPTOSIS	76	0.348142	1.54033	0.0151515	0.0275697	0.19	725
	HALLMARK_EPITHELIAL_MESENCHYMAL_TRANSITION	44	0.360543	1.43133	0.0239044	0.0547258	0.357	520
	HALLMARK_MTORC1_SIGNALING	89	0.267994	1.22117	0.138756	0.185793	0.808	610
AML1 Decipher 2 (negative)	HALLMARK_MYC_TARGETS_V1	124	-0.541327	-2.11816	0	0	0	1215
	HALLMARK_E2F_TARGETS	90	-0.559727	-2.1096	0	0	0	1061
	HALLMARK_G2M_CHECKPOINT	85	-0.486173	-1.80112	0.00121065	0.00815236	0.035	702
	HALLMARK_HEME_METABOLISM	60	-0.49649	-1.74846	0	0.0118405	0.067	326
	HALLMARK_MYC_TARGETS_V2	18	-0.581854	-1.56254	0.0243531	0.0672044	0.393	774
	HALLMARK_DNA_REPAIR	66	-0.427138	-1.52461	0.00861009	0.0801366	0.512	964
	HALLMARK_SPERMATOGENESIS	20	-0.516792	-1.46706	0.048105	0.109097	0.694	642
	HALLMARK_OXIDATIVE_PHOSPHORYLATION	90	-0.390041	-1.45404	0.0224439	0.106703	0.735	1339
	HALLMARK_BILE_ACID_METABOLISM	18	-0.519412	-1.40232	0.0787879	0.1404	0.866	405
	HALLMARK_PEROXISOME	23	-0.446652	-1.30042	0.14121	0.254338	0.977	944
	HALLMARK_ESTROGEN_RESPONSE_EARLY	43	-0.398464	-1.29774	0.116279	0.234896	0.978	377
AML2 Decipher 1 (positive)	HALLMARK_COMPLEMENT	72	0.634321	2.40954	0	0	0	533
	HALLMARK_INFLAMMATORY_RESPONSE	70	0.547544	2.03995	0	0.000613636	0.001	572
	HALLMARK_TNFA_SIGNALING_VIA_NFKB	125	0.493838	2.02195	0	0.000409091	0.001	603
	HALLMARK_ALLOGRAFT_REJECTION	80	0.500019	1.90957	0	0.00135682	0.004	563
	HALLMARK_HYPOXIA	74	0.475554	1.79635	0	0.0064456	0.024	671
	HALLMARK_KRAS_SIGNALING_UP	62	0.482144	1.77182	0	0.00807528	0.035	398
	HALLMARK_XENOBIOTIC_METABOLISM	42	0.482749	1.62167	0.0102041	0.0324289	0.147	370
	HALLMARK_INTERFERON_GAMMA_RESPONSE	88	0.419689	1.62004	0.00224719	0.0283753	0.147	801
	HALLMARK_IL6_JAK_STAT3_SIGNALING	32	0.504779	1.61807	0.0126316	0.0259807	0.152	620
	HALLMARK_CHOLESTEROL_HOMEOSTASIS	25	0.523286	1.57415	0.0182232	0.0349363	0.22	783
	HALLMARK_COAGULATION	37	0.387925	1.30229	0.108407	0.232083	0.855	248
	HALLMARK_GLYCOLYSIS	53	0.3642	1.28571	0.0927152	0.235877	0.882	774
AML2 Decipher 1 (negative)	HALLMARK_MYC_TARGETS_V1	126	-0.460821	-1.86131	0	0.00889019	0.014	1283
	HALLMARK_SPERMATOGENESIS	19	-0.549507	-1.52486	0.044964	0.165697	0.385	538
	HALLMARK_HEME_METABOLISM	54	-0.436852	-1.51593	0.0213523	0.118096	0.409	192
	HALLMARK_BILE_ACID_METABOLISM	19	-0.522097	-1.42982	0.0729537	0.16946	0.62	292
	HALLMARK_ESTROGEN_RESPONSE_EARLY	51	-0.410615	-1.40928	0.0514706	0.157297	0.678	520
	HALLMARK_PROTEIN_SECRETION	26	-0.449572	-1.36191	0.0953271	0.181454	0.788	393
	HALLMARK_UV_RESPONSE_DN	40	-0.399559	-1.32138	0.0949821	0.205283	0.867	592
AML2 Decipher 2 (positive)	HALLMARK_TNFA_SIGNALING_VIA_NFKB	125	0.716736	3.271	0	0	0	586
	HALLMARK_INFLAMMATORY_RESPONSE	70	0.607962	2.49181	0	0	0	512
	HALLMARK_HYPOXIA	74	0.498192	2.11534	0	0	0	632
	HALLMARK_P53_PATHWAY	72	0.475714	1.98262	0	0.000553045	0.003	494
	HALLMARK_KRAS_SIGNALING_UP	62	0.46386	1.85572	0.00181159	0.00247659	0.017	434
	HALLMARK_KRAS_SIGNALING_DN	17	0.599369	1.7635	0.00564972	0.00699538	0.056	677
	HALLMARK_APOPTOSIS	80	0.387042	1.63994	0.00378788	0.0203846	0.181	909
	HALLMARK_TGF_BETA_SIGNALING	27	0.489077	1.61279	0.0163636	0.0234097	0.231	1082
	HALLMARK_IL2_STAT5_SIGNALING	85	0.351513	1.49009	0.0213523	0.058847	0.53	388
	HALLMARK_COMPLEMENT	72	0.350088	1.44848	0.0295652	0.0705648	0.622	460
	HALLMARK_EPITHELIAL_MESENCHYMAL_TRANSITION	45	0.381113	1.42978	0.0415879	0.0731271	0.675	423
	HALLMARK_IL6_JAK_STAT3_SIGNALING	32	0.397019	1.37848	0.0890152	0.0945391	0.798	465
	HALLMARK_CHOLESTEROL_HOMEOSTASIS	25	0.397007	1.3092	0.127341	0.131058	0.916	291
	HALLMARK_UV_RESPONSE_UP	62	0.302365	1.2303	0.136116	0.18986	0.974	567
AML2 Decipher 2 (negative)	HALLMARK_MYC_TARGETS_V1	126	-0.62824	-2.94855	0	0	0	966
	HALLMARK_E2F_TARGETS	94	-0.586066	-2.63392	0	0	0	766
	HALLMARK_G2M_CHECKPOINT	81	-0.542391	-2.31144	0	0	0	776
	HALLMARK_OXIDATIVE_PHOSPHORYLATION	92	-0.497855	-2.25614	0	0	0	1195
	HALLMARK_MYC_TARGETS_V2	19	-0.630111	-1.92063	0.0020284	0.0022616	0.009	691
	HALLMARK_DNA_REPAIR	57	-0.42444	-1.71247	0.00707547	0.0189456	0.082	1066
	HALLMARK_BILE_ACID_METABOLISM	19	-0.543495	-1.70519	0.00867679	0.0169754	0.085	545
	HALLMARK_INTERFERON_ALPHA_RESPONSE	37	-0.459859	-1.68889	0.00632911	0.0178465	0.102	875
	HALLMARK_PEROXISOME	28	-0.485482	-1.65363	0.0190678	0.0211092	0.133	717
	HALLMARK_SPERMATOGENESIS	19	-0.499738	-1.5278	0.0527426	0.0543702	0.327	637
	HALLMARK_MYOGENESIS	36	-0.405263	-1.469	0.0455531	0.078565	0.48	94
	HALLMARK_FATTY_ACID_METABOLISM	52	-0.345902	-1.40067	0.0571429	0.121629	0.68	682
	HALLMARK_ADIPOGENESIS	69	-0.30421	-1.28622	0.104308	0.233368	0.904	871
AML3 Decipher 1 (positive)	HALLMARK_E2F_TARGETS	92	0.76635	3.04026	0	0	0	455
	HALLMARK_G2M_CHECKPOINT	82	0.702957	2.73432	0	0	0	459
	HALLMARK_MYC_TARGETS_V1	123	0.505999	2.08327	0	0	0	984
	HALLMARK_MITOTIC_SPINDLE	53	0.546656	1.93333	0	0.000508333	0.003	441
	HALLMARK_DNA_REPAIR	60	0.474333	1.7211	0.00194932	0.0112586	0.083	694
	HALLMARK_SPERMATOGENESIS	19	0.55658	1.56433	0.0319361	0.0379916	0.299	627
	HALLMARK_MYC_TARGETS_V2	20	0.509957	1.46808	0.0499002	0.0696975	0.54	710
AML3 Decipher 1 (negative)	HALLMARK_TNFA_SIGNALING_VIA_NFKB	120	-0.540029	-2.24179	0	0	0	565
	HALLMARK_INTERFERON_GAMMA_RESPONSE	83	-0.525944	-2.04559	0	0.00159673	0.002	702
	HALLMARK_TGF_BETA_SIGNALING	28	-0.636143	-2.00346	0	0.00226373	0.004	632
	HALLMARK_INTERFERON_ALPHA_RESPONSE	36	-0.603731	-1.99695	0.00213675	0.00197665	0.005	775
	HALLMARK_CHOLESTEROL_HOMEOSTASIS	25	-0.606446	-1.88078	0.00213675	0.00488152	0.016	568
	HALLMARK_IL6_JAK_STAT3_SIGNALING	37	-0.51311	-1.72366	0.00209644	0.0170507	0.071	1050
	HALLMARK_APOPTOSIS	80	-0.427677	-1.67007	0.00202429	0.0226227	0.109	349
	HALLMARK_INFLAMMATORY_RESPONSE	77	-0.425671	-1.66294	0.00653595	0.0221158	0.121	590
	HALLMARK_IL2_STAT5_SIGNALING	85	-0.410701	-1.63407	0.00215983	0.0266199	0.16	673
	HALLMARK_KRAS_SIGNALING_UP	57	-0.43981	-1.61486	0.00877193	0.0286673	0.193	326
	HALLMARK_ALLOGRAFT_REJECTION	78	-0.378367	-1.4796	0.00819672	0.0779148	0.463	673
	HALLMARK_COMPLEMENT	66	-0.344346	-1.29049	0.10041	0.247139	0.886	590
AML3 Decipher 2 (positive)	HALLMARK_TNFA_SIGNALING_VIA_NFKB	120	0.702598	3.17212	0	0	0	637
	HALLMARK_COMPLEMENT	66	0.653616	2.67767	0	0	0	552
	HALLMARK_INFLAMMATORY_RESPONSE	77	0.633151	2.6478	0	0	0	517
	HALLMARK_HYPOXIA	74	0.562747	2.36133	0	0	0	760
	HALLMARK_KRAS_SIGNALING_UP	57	0.553709	2.18854	0	0.0003125	0.001	720
	HALLMARK_TGF_BETA_SIGNALING	28	0.630716	2.10403	0	0.000740132	0.003	707
	HALLMARK_IL6_JAK_STAT3_SIGNALING	37	0.573999	2.01586	0	0.000920113	0.005	394
	HALLMARK_COAGULATION	33	0.549107	1.93128	0	0.00196989	0.013	457
	HALLMARK_P53_PATHWAY	75	0.454656	1.87399	0	0.00254844	0.018	564
	HALLMARK_ALLOGRAFT_REJECTION	78	0.437719	1.83161	0	0.00410063	0.032	718
	HALLMARK_IL2_STAT5_SIGNALING	85	0.410927	1.77169	0	0.00552937	0.048	457
	HALLMARK_EPITHELIAL_MESENCHYMAL_TRANSITION	47	0.456424	1.73251	0.00689655	0.00705935	0.067	375
	HALLMARK_INTERFERON_GAMMA_RESPONSE	83	0.397731	1.66295	0.00681818	0.0129861	0.125	456
	HALLMARK_CHOLESTEROL_HOMEOSTASIS	25	0.503853	1.65932	0.0101833	0.012303	0.128	521
	HALLMARK_APOPTOSIS	80	0.39532	1.65661	0	0.0117427	0.131	707
	HALLMARK_XENOBIOTIC_METABOLISM	45	0.386851	1.44871	0.0404494	0.0588626	0.516	433
	HALLMARK_KRAS_SIGNALING_DN	19	0.45013	1.37153	0.0873362	0.0949341	0.715	221
	HALLMARK_MYOGENESIS	40	0.344157	1.23392	0.165966	0.204727	0.959	511
AML3 Decipher 2 (negative)	HALLMARK_E2F_TARGETS	92	-0.656937	-2.7209	0	0	0	508
	HALLMARK_MYC_TARGETS_V1	123	-0.615079	-2.70339	0	0	0	1074
	HALLMARK_G2M_CHECKPOINT	82	-0.579468	-2.36483	0	0	0	505
	HALLMARK_MYC_TARGETS_V2	20	-0.712182	-2.14391	0	0	0	423
	HALLMARK_HEME_METABOLISM	63	-0.525453	-2.04882	0	0.000311371	0.002	363
	HALLMARK_OXIDATIVE_PHOSPHORYLATION	93	-0.477673	-2.02977	0	0.000259476	0.002	1427
	HALLMARK_DNA_REPAIR	60	-0.484208	-1.85887	0	0.00203264	0.018	978
	HALLMARK_SPERMATOGENESIS	19	-0.543349	-1.61676	0.0145985	0.0235422	0.211	554
	HALLMARK_BILE_ACID_METABOLISM	19	-0.521457	-1.56227	0.0286738	0.0343605	0.332	333
	HALLMARK_PEROXISOME	28	-0.455941	-1.48015	0.0462107	0.0577403	0.535	544
	HALLMARK_ESTROGEN_RESPONSE_LATE	54	-0.327807	-1.24879	0.134615	0.247135	0.973	366
	HALLMARK_UV_RESPONSE_UP	53	-0.328013	-1.23257	0.146552	0.248554	0.983	258
AML13 Decipher 1 (positive)	HALLMARK_E2F_TARGETS	107	0.659416	2.82663	0	0	0	609
	HALLMARK_G2M_CHECKPOINT	91	0.590986	2.42386	0	0	0	597
	HALLMARK_MYC_TARGETS_V1	128	0.533209	2.34908	0	0	0	1014
	HALLMARK_OXIDATIVE_PHOSPHORYLATION	84	0.541975	2.24255	0	0	0	967
	HALLMARK_MITOTIC_SPINDLE	62	0.528326	2.08103	0	0.000847059	0.002	422
	HALLMARK_MTORC1_SIGNALING	80	0.415293	1.70389	0	0.0160883	0.058	915
	HALLMARK_ALLOGRAFT_REJECTION	75	0.409004	1.65437	0.00353357	0.0206158	0.088	318
	HALLMARK_MYC_TARGETS_V2	18	0.554571	1.6234	0.021978	0.0238089	0.115	835
	HALLMARK_GLYCOLYSIS	46	0.344481	1.29879	0.0865922	0.215754	0.711	827
	HALLMARK_PI3K_AKT_MTOR_SIGNALING	30	0.382505	1.27008	0.138028	0.23287	0.774	810
	HALLMARK_COMPLEMENT	59	0.324343	1.25566	0.112628	0.231605	0.817	579
AML13 Decipher 1 (negative)	HALLMARK_HEME_METABOLISM	57	-0.482058	-1.64629	0.00146199	0.115865	0.153	905
	HALLMARK_ANDROGEN_RESPONSE	35	-0.481056	-1.48643	0.0324074	0.262349	0.523	748
	HALLMARK_UV_RESPONSE_DN	39	-0.452732	-1.44934	0.0393701	0.242551	0.646	743
AML13 Decipher 2 (positive)	HALLMARK_APICAL_JUNCTION	41	0.48752	1.77144	0.0030581	0.0445851	0.055	1042
	HALLMARK_UV_RESPONSE_DN	39	0.417177	1.49784	0.0400668	0.307173	0.544	816
	HALLMARK_COMPLEMENT	59	0.383484	1.48011	0.0405616	0.236002	0.594	831
	HALLMARK_CHOLESTEROL_HOMEOSTASIS	19	0.475854	1.44066	0.0686275	0.236165	0.697	581
	HALLMARK_MITOTIC_SPINDLE	62	0.369016	1.43687	0.0450581	0.195025	0.712	825
AML13 Decipher 2 (negative)	HALLMARK_E2F_TARGETS	107	-0.570334	-2.6756	0	0	0	606
	HALLMARK_OXIDATIVE_PHOSPHORYLATION	84	-0.549585	-2.52157	0	0	0	912
	HALLMARK_MYC_TARGETS_V1	128	-0.513853	-2.47812	0	0	0	1103
	HALLMARK_MYC_TARGETS_V2	18	-0.690985	-2.21703	0	0	0	474
	HALLMARK_DNA_REPAIR	50	-0.471529	-1.90524	0	0.00450317	0.017	923
	HALLMARK_G2M_CHECKPOINT	91	-0.35949	-1.65592	0	0.0340003	0.135	616
	HALLMARK_FATTY_ACID_METABOLISM	40	-0.377646	-1.46593	0.0415512	0.116504	0.436	577
	HALLMARK_UNFOLDED_PROTEIN_RESPONSE	36	-0.37106	-1.38694	0.0815789	0.165729	0.625	594
	HALLMARK_GLYCOLYSIS	46	-0.32179	-1.3078	0.101648	0.229869	0.792	507
AML14 Decipher 1 (positive)	HALLMARK_E2F_TARGETS	125	0.793972	2.89931	0	0	0	352
	HALLMARK_G2M_CHECKPOINT	102	0.809684	2.86372	0	0	0	309
	HALLMARK_MITOTIC_SPINDLE	56	0.789291	2.56926	0	0	0	310
	HALLMARK_MYC_TARGETS_V1	124	0.524617	1.88951	0	0.000668155	0.004	721
	HALLMARK_SPERMATOGENESIS	20	0.704738	1.85835	0.00505902	0.00178433	0.013	351
	HALLMARK_GLYCOLYSIS	42	0.546596	1.67365	0.00146199	0.0176798	0.142	544
	HALLMARK_DNA_REPAIR	48	0.527812	1.65222	0.00863309	0.0178668	0.165	565
	HALLMARK_MTORC1_SIGNALING	77	0.436657	1.49065	0.0171278	0.0763806	0.594	625
	HALLMARK_ESTROGEN_RESPONSE_LATE	49	0.432376	1.3546	0.0878962	0.184597	0.909	383
	HALLMARK_MYC_TARGETS_V2	19	0.504086	1.30199	0.162791	0.234806	0.97	647
AML14 Decipher 1 (negative)	HALLMARK_INTERFERON_ALPHA_RESPONSE	34	-0.556455	-1.85352	0	0.014383	0.009	570
	HALLMARK_TNFA_SIGNALING_VIA_NFKB	83	-0.400862	-1.67935	0	0.0536729	0.065	992
	HALLMARK_HEME_METABOLISM	49	-0.378787	-1.43182	0.0260586	0.305609	0.427	1038
	HALLMARK_KRAS_SIGNALING_UP	48	-0.380078	-1.38967	0.0321543	0.302916	0.531	223
	HALLMARK_INTERFERON_GAMMA_RESPONSE	74	-0.345981	-1.38836	0.0265152	0.244247	0.535	701
	HALLMARK_MYOGENESIS	36	-0.383965	-1.38051	0.0679887	0.2141	0.553	577
AML14 Decipher 2 (positive)	HALLMARK_ANDROGEN_RESPONSE	32	0.526307	1.73619	0.0017094	0.0896792	0.067	601
	HALLMARK_IL2_STAT5_SIGNALING	66	0.429114	1.65428	0.00857633	0.114206	0.163	335
	HALLMARK_TNFA_SIGNALING_VIA_NFKB	83	0.39767	1.62154	0.00821018	0.104179	0.216	696
	HALLMARK_INTERFERON_GAMMA_RESPONSE	74	0.392628	1.58159	0.0140598	0.111001	0.295	655
	HALLMARK_IL6_JAK_STAT3_SIGNALING	32	0.465523	1.55492	0.029877	0.109255	0.349	643
	HALLMARK_INFLAMMATORY_RESPONSE	55	0.394471	1.51266	0.0205479	0.132861	0.463	237
AML14 Decipher 2 (negative)	HALLMARK_OXIDATIVE_PHOSPHORYLATION	74	-0.455822	-1.87124	0.00243309	0.0188892	0.031	888
	HALLMARK_MYC_TARGETS_V2	19	-0.583543	-1.76291	0.00928074	0.0240418	0.08	445
	HALLMARK_MYC_TARGETS_V1	124	-0.3617	-1.63997	0.00257732	0.0408986	0.187	894
	HALLMARK_HEME_METABOLISM	49	-0.39726	-1.51171	0.016055	0.0755779	0.414	226
	HALLMARK_GLYCOLYSIS	42	-0.350408	-1.29414	0.12178	0.225769	0.863	291
AML15 Decipher 1 (positive)	HALLMARK_E2F_TARGETS	116	0.605251	2.23112	0	0	0	770
	HALLMARK_G2M_CHECKPOINT	104	0.549036	1.9597	0	0.000805556	0.001	578
	HALLMARK_GLYCOLYSIS	54	0.529335	1.72093	0.00160514	0.0222595	0.057	567
	HALLMARK_COMPLEMENT	71	0.505503	1.71757	0	0.0177734	0.061	510
	HALLMARK_MITOTIC_SPINDLE	63	0.494482	1.63473	0.00630915	0.0345101	0.143	551
	HALLMARK_ALLOGRAFT_REJECTION	81	0.455537	1.58235	0	0.0515203	0.245	283
	HALLMARK_XENOBIOTIC_METABOLISM	49	0.476583	1.50382	0.0183333	0.0856725	0.432	624
	HALLMARK_EPITHELIAL_MESENCHYMAL_TRANSITION	44	0.452244	1.38669	0.0645161	0.201935	0.775	322
AML15 Decipher 1 (negative)	HALLMARK_BILE_ACID_METABOLISM	18	-0.703971	-1.90091	0	0.00474903	0.005	468
	HALLMARK_INTERFERON_ALPHA_RESPONSE	38	-0.527774	-1.74197	0.00484261	0.0138075	0.032	1004
	HALLMARK_MYOGENESIS	42	-0.487358	-1.62995	0.00501253	0.0295103	0.1	466
	HALLMARK_UV_RESPONSE_DN	38	-0.436628	-1.41582	0.0421546	0.141921	0.48	619
	HALLMARK_HEME_METABOLISM	117	-0.344192	-1.36379	0.0291545	0.168857	0.633	907
AML15 Decipher 2 (positive)	HALLMARK_INFLAMMATORY_RESPONSE	58	0.613521	2.19264	0	0	0	692
	HALLMARK_TNFA_SIGNALING_VIA_NFKB	95	0.553546	2.13583	0	0	0	751
	HALLMARK_COMPLEMENT	71	0.563142	2.04413	0	0	0	803
	HALLMARK_IL6_JAK_STAT3_SIGNALING	35	0.581493	1.88431	0	0.00205563	0.009	668
	HALLMARK_ALLOGRAFT_REJECTION	81	0.477074	1.78826	0	0.00653866	0.035	706
	HALLMARK_IL2_STAT5_SIGNALING	79	0.471514	1.74992	0	0.00853189	0.055	692
	HALLMARK_HEME_METABOLISM	117	0.441514	1.73808	0	0.00872176	0.064	1014
	HALLMARK_INTERFERON_GAMMA_RESPONSE	83	0.465146	1.73687	0	0.00773448	0.064	576
	HALLMARK_KRAS_SIGNALING_UP	57	0.471882	1.6621	0.00426743	0.0169788	0.155	746
	HALLMARK_HYPOXIA	66	0.439105	1.58543	0.00280112	0.0307381	0.29	999
	HALLMARK_TGF_BETA_SIGNALING	16	0.589176	1.585	0.0205371	0.0279437	0.29	837
	HALLMARK_P53_PATHWAY	68	0.423627	1.5357	0.0109589	0.0414296	0.408	653
	HALLMARK_COAGULATION	37	0.457566	1.51036	0.0219298	0.0480495	0.484	744
	HALLMARK_EPITHELIAL_MESENCHYMAL_TRANSITION	44	0.435517	1.47618	0.0355114	0.059007	0.588	823
	HALLMARK_APOPTOSIS	79	0.37557	1.41242	0.0354331	0.0935287	0.802	724
	HALLMARK_PROTEIN_SECRETION	37	0.411632	1.35141	0.081042	0.134134	0.925	1125
	HALLMARK_UV_RESPONSE_UP	58	0.366643	1.30595	0.0805556	0.166318	0.972	551
	HALLMARK_MYOGENESIS	42	0.370366	1.23541	0.164286	0.243718	0.994	510
AML15 Decipher 2 (negative)	HALLMARK_E2F_TARGETS	116	-0.684998	-3.15835	0	0	0	597
	HALLMARK_G2M_CHECKPOINT	104	-0.648332	-2.96292	0	0	0	469
	HALLMARK_MYC_TARGETS_V1	139	-0.567228	-2.689	0	0	0	1175
	HALLMARK_DNA_REPAIR	59	-0.531179	-2.19691	0	0	0	850
	HALLMARK_OXIDATIVE_PHOSPHORYLATION	90	-0.491123	-2.1755	0	0	0	1109
	HALLMARK_MYC_TARGETS_V2	24	-0.645662	-2.10906	0	0	0	717
	HALLMARK_SPERMATOGENESIS	19	-0.602471	-1.91756	0.00273973	0.00117532	0.006	240
	HALLMARK_BILE_ACID_METABOLISM	18	-0.548302	-1.63536	0.0258621	0.015349	0.096	592
	HALLMARK_MITOTIC_SPINDLE	63	-0.344923	-1.43513	0.023622	0.0631414	0.371	389
	HALLMARK_GLYCOLYSIS	54	-0.337586	-1.3535	0.0681004	0.0988425	0.552	744
	HALLMARK_ESTROGEN_RESPONSE_LATE	57	-0.31084	-1.2693	0.0857143	0.150901	0.745	408
	HALLMARK_PEROXISOME	30	-0.351307	-1.20617	0.191304	0.199441	0.856	1004
AML1 Z1 (positive)	HALLMARK_TNFA_SIGNALING_VIA_NFKB	127	0.696243	3.37047	0	0	0	614
	HALLMARK_INFLAMMATORY_RESPONSE	77	0.618235	2.81979	0	0	0	645
	HALLMARK_COMPLEMENT	63	0.566729	2.41993	0	0	0	480
	HALLMARK_KRAS_SIGNALING_UP	60	0.513024	2.18601	0	0.000423077	0.001	385
	HALLMARK_HYPOXIA	71	0.482231	2.13086	0	0.000338462	0.001	713
	HALLMARK_CHOLESTEROL_HOMEOSTASIS	26	0.516971	1.7986	0.00623053	0.00904936	0.027	436
	HALLMARK_IL6_JAK_STAT3_SIGNALING	39	0.467453	1.77631	0.00377358	0.00894588	0.031	590
	HALLMARK_P53_PATHWAY	79	0.384629	1.72602	0	0.0118838	0.046	399
	HALLMARK_TGF_BETA_SIGNALING	23	0.498054	1.66025	0.0174825	0.0180244	0.079	489
	HALLMARK_IL2_STAT5_SIGNALING	90	0.351592	1.5965	0.00518135	0.0299729	0.145	562
	HALLMARK_ALLOGRAFT_REJECTION	80	0.345446	1.56693	0	0.0327895	0.171	502
	HALLMARK_COAGULATION	31	0.412069	1.51473	0.0320285	0.0448178	0.237	144
	HALLMARK_INTERFERON_GAMMA_RESPONSE	86	0.334018	1.50777	0.0114286	0.0430056	0.242	519
	HALLMARK_EPITHELIAL_MESENCHYMAL_TRANSITION	44	0.367983	1.43808	0.0355731	0.0622505	0.352	546
	HALLMARK_XENOBIOTIC_METABOLISM	45	0.358138	1.43303	0.0445344	0.0606428	0.361	444
	HALLMARK_APOPTOSIS	76	0.317202	1.40799	0.0245098	0.0667752	0.413	840
	HALLMARK_MTORC1_SIGNALING	89	0.267354	1.21492	0.100529	0.204225	0.831	415
AML1 Z1 (negative)	HALLMARK_MYC_TARGETS_V1	124	-0.542958	-2.15443	0	0	0	1248
	HALLMARK_E2F_TARGETS	90	-0.54016	-2.06379	0	0.000333333	0.001	1200
	HALLMARK_HEME_METABOLISM	60	-0.545677	-1.91949	0	0.000695833	0.003	361
	HALLMARK_G2M_CHECKPOINT	85	-0.465625	-1.73404	0	0.0120037	0.072	703
	HALLMARK_MYC_TARGETS_V2	18	-0.599315	-1.65062	0.01059	0.0234038	0.164	747
	HALLMARK_DNA_REPAIR	66	-0.43736	-1.54767	0.00761421	0.0614756	0.43	814
	HALLMARK_OXIDATIVE_PHOSPHORYLATION	90	-0.393836	-1.48163	0.0136476	0.0960142	0.654	1473
	HALLMARK_BILE_ACID_METABOLISM	18	-0.534782	-1.46763	0.0592705	0.0945176	0.701	286
	HALLMARK_ESTROGEN_RESPONSE_EARLY	43	-0.420083	-1.38571	0.068	0.158245	0.902	321
	HALLMARK_SPERMATOGENESIS	20	-0.480342	-1.35145	0.111782	0.17964	0.943	778
	HALLMARK_PEROXISOME	23	-0.464579	-1.33145	0.123512	0.184956	0.961	974
AML1 Z2 (positive)	HALLMARK_TNFA_SIGNALING_VIA_NFKB	127	0.71892	3.47085	0	0	0	617
	HALLMARK_COMPLEMENT	63	0.658233	2.84107	0	0	0	478
	HALLMARK_INFLAMMATORY_RESPONSE	77	0.640598	2.81696	0	0	0	664
	HALLMARK_HYPOXIA	71	0.516662	2.22455	0	0.000308824	0.001	691
	HALLMARK_KRAS_SIGNALING_UP	60	0.518601	2.19774	0	0.000247059	0.001	484
	HALLMARK_IL6_JAK_STAT3_SIGNALING	39	0.552419	2.03447	0	0.000205882	0.001	551
	HALLMARK_CHOLESTEROL_HOMEOSTASIS	26	0.565305	1.97906	0	0.000843137	0.003	494
	HALLMARK_COAGULATION	31	0.504841	1.82205	0.00383142	0.00518039	0.019	474
	HALLMARK_INTERFERON_GAMMA_RESPONSE	86	0.402983	1.81857	0	0.00493812	0.02	499
	HALLMARK_IL2_STAT5_SIGNALING	90	0.378415	1.7369	0	0.00809466	0.036	458
	HALLMARK_ALLOGRAFT_REJECTION	80	0.392874	1.7346	0	0.00735878	0.036	455
	HALLMARK_P53_PATHWAY	79	0.389891	1.73041	0	0.00709908	0.038	627
	HALLMARK_XENOBIOTIC_METABOLISM	45	0.411952	1.63109	0	0.0170425	0.094	449
	HALLMARK_TGF_BETA_SIGNALING	23	0.49072	1.61204	0.0224719	0.0179697	0.106	374
	HALLMARK_APOPTOSIS	76	0.352514	1.54666	0.00606061	0.0265469	0.163	682
	HALLMARK_EPITHELIAL_MESENCHYMAL_TRANSITION	44	0.337921	1.28548	0.111111	0.133737	0.607	396
	HALLMARK_MTORC1_SIGNALING	89	0.269132	1.23827	0.0939597	0.163298	0.704	650
AML1 Z2 (negative)	HALLMARK_E2F_TARGETS	90	-0.576124	-2.08823	0	0	0	927
	HALLMARK_MYC_TARGETS_V1	124	-0.531931	-1.99888	0	0	0	1298
	HALLMARK_G2M_CHECKPOINT	85	-0.500312	-1.79902	0	0.00790015	0.037	628
	HALLMARK_HEME_METABOLISM	60	-0.522639	-1.76512	0	0.00833369	0.051	362
	HALLMARK_MYC_TARGETS_V2	18	-0.634644	-1.68447	0.00680272	0.0166691	0.119	546
	HALLMARK_DNA_REPAIR	66	-0.441711	-1.53643	0.0125786	0.0625366	0.426	975
	HALLMARK_SPERMATOGENESIS	20	-0.555037	-1.5184	0.0335766	0.0630939	0.474	585
	HALLMARK_OXIDATIVE_PHOSPHORYLATION	90	-0.394153	-1.44186	0.0256709	0.109194	0.724	1300
	HALLMARK_BILE_ACID_METABOLISM	18	-0.529403	-1.41968	0.0871492	0.11853	0.792	400
	HALLMARK_PEROXISOME	23	-0.476144	-1.33988	0.103542	0.193604	0.954	737
AML1 Z3 (positive)	HALLMARK_COMPLEMENT	63	0.694963	2.60707	0	0	0	446
	HALLMARK_TNFA_SIGNALING_VIA_NFKB	127	0.545293	2.27964	0	0	0	514
	HALLMARK_KRAS_SIGNALING_UP	60	0.539045	1.99478	0	0.00210071	0.004	296
	HALLMARK_INFLAMMATORY_RESPONSE	77	0.497707	1.93186	0	0.0023791	0.006	437
	HALLMARK_IL6_JAK_STAT3_SIGNALING	39	0.561998	1.88724	0	0.00247591	0.008	235
	HALLMARK_COAGULATION	31	0.558956	1.81351	0	0.0042671	0.015	395
	HALLMARK_CHOLESTEROL_HOMEOSTASIS	26	0.587605	1.81031	0	0.00365751	0.015	444
	HALLMARK_HYPOXIA	71	0.426632	1.62213	0.00378788	0.0259804	0.102	678
	HALLMARK_ALLOGRAFT_REJECTION	80	0.397608	1.59099	0	0.0304901	0.134	527
	HALLMARK_INTERFERON_GAMMA_RESPONSE	86	0.398984	1.58811	0	0.0285984	0.14	541
	HALLMARK_XENOBIOTIC_METABOLISM	45	0.44511	1.51819	0.0167785	0.048002	0.239	258
	HALLMARK_GLYCOLYSIS	50	0.419484	1.50433	0.0200669	0.0494063	0.263	663
	HALLMARK_MITOTIC_SPINDLE	56	0.398319	1.47994	0.025	0.0556952	0.312	693
	HALLMARK_TGF_BETA_SIGNALING	23	0.484067	1.43291	0.0735294	0.0711761	0.405	630
	HALLMARK_PI3K_AKT_MTOR_SIGNALING	34	0.438227	1.43248	0.0412698	0.066671	0.407	874
	HALLMARK_MTORC1_SIGNALING	89	0.350334	1.40626	0.0257511	0.0747011	0.46	751
	HALLMARK_IL2_STAT5_SIGNALING	90	0.310946	1.25141	0.0723404	0.178961	0.818	507
	HALLMARK_EPITHELIAL_MESENCHYMAL_TRANSITION	44	0.339906	1.19654	0.166667	0.229519	0.9	300
	HALLMARK_FATTY_ACID_METABOLISM	46	0.334049	1.182	0.204473	0.238168	0.924	213
AML1 Z3 (negative)	HALLMARK_HEME_METABOLISM	60	-0.582236	-1.85635	0	0.00307968	0.005	275
	HALLMARK_MYC_TARGETS_V1	124	-0.416827	-1.48676	0.00498132	0.247823	0.538	1085
	HALLMARK_BILE_ACID_METABOLISM	18	-0.570389	-1.43973	0.05	0.245743	0.677	145
	HALLMARK_ESTROGEN_RESPONSE_EARLY	43	-0.409502	-1.23386	0.168044	0.797978	0.992	522
	HALLMARK_ANDROGEN_RESPONSE	40	-0.400467	-1.19252	0.217836	0.807857	0.998	343
	HALLMARK_UV_RESPONSE_DN	39	-0.400467	-1.19044	0.211594	0.680924	0.998	403
AML1 Z4 (positive)	HALLMARK_TNFA_SIGNALING_VIA_NFKB	127	0.66681	3.07618	0	0	0	764
	HALLMARK_COMPLEMENT	63	0.713885	2.91574	0	0	0	380
	HALLMARK_INFLAMMATORY_RESPONSE	77	0.606649	2.58732	0	0	0	486
	HALLMARK_KRAS_SIGNALING_UP	60	0.495973	2.02359	0	0.00139643	0.003	514
	HALLMARK_IL6_JAK_STAT3_SIGNALING	39	0.543558	1.99957	0	0.00177429	0.004	645
	HALLMARK_HYPOXIA	71	0.480141	1.98362	0	0.00227718	0.006	462
	HALLMARK_COAGULATION	31	0.549053	1.89825	0	0.00316327	0.01	368
	HALLMARK_CHOLESTEROL_HOMEOSTASIS	26	0.538435	1.81476	0	0.00905449	0.031	725
	HALLMARK_XENOBIOTIC_METABOLISM	45	0.437101	1.66795	0.00448431	0.0176425	0.065	388
	HALLMARK_INTERFERON_GAMMA_RESPONSE	86	0.380165	1.64679	0	0.0192112	0.078	397
	HALLMARK_ALLOGRAFT_REJECTION	80	0.379662	1.59512	0.00581395	0.028095	0.12	496
	HALLMARK_TGF_BETA_SIGNALING	23	0.498139	1.57843	0.0363036	0.0293979	0.136	404
	HALLMARK_IL2_STAT5_SIGNALING	90	0.336062	1.45423	0.0137931	0.0644304	0.291	553
	HALLMARK_P53_PATHWAY	79	0.336602	1.41029	0.0337838	0.0772666	0.354	554
	HALLMARK_FATTY_ACID_METABOLISM	46	0.322147	1.25482	0.146444	0.188072	0.7	171
	HALLMARK_EPITHELIAL_MESENCHYMAL_TRANSITION	44	0.326825	1.24153	0.13964	0.189658	0.72	463
AML1 Z4 (negative)	HALLMARK_HEME_METABOLISM	60	-0.563515	-1.86161	0	0.00408068	0.007	477
	HALLMARK_MYC_TARGETS_V1	124	-0.497535	-1.77239	0	0.00989226	0.032	1023
	HALLMARK_E2F_TARGETS	90	-0.488495	-1.70716	0.0011919	0.0173639	0.081	1147
	HALLMARK_MYC_TARGETS_V2	18	-0.550697	-1.4296	0.0800582	0.229534	0.8	621
	HALLMARK_BILE_ACID_METABOLISM	18	-0.544744	-1.39227	0.0921053	0.242409	0.88	583
AML1 Z5 (positive)	HALLMARK_COMPLEMENT	63	0.695749	2.6371	0	0	0	314
	HALLMARK_TNFA_SIGNALING_VIA_NFKB	127	0.595338	2.59676	0	0	0	686
	HALLMARK_INFLAMMATORY_RESPONSE	77	0.56012	2.21736	0	0	0	535
	HALLMARK_IL6_JAK_STAT3_SIGNALING	39	0.530957	1.86222	0	0.0027453	0.005	509
	HALLMARK_COAGULATION	31	0.543488	1.84758	0.00350877	0.00449026	0.01	290
	HALLMARK_KRAS_SIGNALING_UP	60	0.475487	1.81192	0	0.00451595	0.012	319
	HALLMARK_CHOLESTEROL_HOMEOSTASIS	26	0.541809	1.75694	0.00355872	0.00770339	0.026	434
	HALLMARK_HYPOXIA	71	0.436455	1.75491	0	0.00701547	0.027	492
	HALLMARK_XENOBIOTIC_METABOLISM	45	0.449103	1.63563	0.00877193	0.0202915	0.084	512
	HALLMARK_ALLOGRAFT_REJECTION	80	0.371134	1.50411	0.00558659	0.0536066	0.227	457
	HALLMARK_INTERFERON_GAMMA_RESPONSE	86	0.35258	1.44683	0	0.0712549	0.319	248
	HALLMARK_PI3K_AKT_MTOR_SIGNALING	34	0.395255	1.37836	0.0877863	0.102556	0.468	809
	HALLMARK_EPITHELIAL_MESENCHYMAL_TRANSITION	44	0.341737	1.22218	0.166008	0.251683	0.801	510
	HALLMARK_GLYCOLYSIS	50	0.329803	1.2131	0.196721	0.244682	0.813	584
AML1 Z5 (negative)	HALLMARK_HEME_METABOLISM	60	-0.62921	-1.99588	0	0	0	427
	HALLMARK_MYC_TARGETS_V1	124	-0.447498	-1.56866	0.00118064	0.138685	0.351	1312
	HALLMARK_BILE_ACID_METABOLISM	18	-0.542667	-1.38023	0.0978417	0.472027	0.88	300
	HALLMARK_SPERMATOGENESIS	20	-0.521663	-1.3679	0.0913108	0.38974	0.9	577
	HALLMARK_MYOGENESIS	45	-0.427606	-1.27314	0.13272	0.57564	0.985	242
	HALLMARK_PEROXISOME	23	-0.451097	-1.21814	0.207048	0.65763	0.996	937
	HALLMARK_ESTROGEN_RESPONSE_EARLY	43	-0.411121	-1.21569	0.213315	0.571983	0.996	476
	HALLMARK_ANDROGEN_RESPONSE	40	-0.412058	-1.19825	0.20108	0.552108	0.999	277
	HALLMARK_UV_RESPONSE_DN	39	-0.391446	-1.16706	0.240163	0.577367	0.999	494
	HALLMARK_KRAS_SIGNALING_DN	18	-0.447627	-1.13806	0.309249	0.596636	1	302
	HALLMARK_E2F_TARGETS	90	-0.340424	-1.13763	0.248157	0.543217	1	1312
AML1 Z6 (positive)	HALLMARK_TNFA_SIGNALING_VIA_NFKB	127	0.745311	3.59656	0	0	0	552
	HALLMARK_INFLAMMATORY_RESPONSE	77	0.676055	2.99629	0	0	0	564
	HALLMARK_COMPLEMENT	63	0.636634	2.74668	0	0	0	754
	HALLMARK_HYPOXIA	71	0.521723	2.31049	0	0	0	631
	HALLMARK_KRAS_SIGNALING_UP	60	0.513233	2.13204	0	0.00044	0.001	377
	HALLMARK_IL6_JAK_STAT3_SIGNALING	39	0.53424	2.07276	0	0.0007	0.002	745
	HALLMARK_INTERFERON_GAMMA_RESPONSE	86	0.422463	1.95845	0	0.00172381	0.005	561
	HALLMARK_CHOLESTEROL_HOMEOSTASIS	26	0.542484	1.91536	0.0034965	0.00187664	0.007	702
	HALLMARK_P53_PATHWAY	79	0.417679	1.90876	0	0.00191257	0.008	629
	HALLMARK_IL2_STAT5_SIGNALING	90	0.405753	1.89716	0	0.00217964	0.01	552
	HALLMARK_COAGULATION	31	0.498117	1.84021	0	0.00334942	0.018	585
	HALLMARK_APOPTOSIS	76	0.405388	1.81166	0	0.00418116	0.025	599
	HALLMARK_TGF_BETA_SIGNALING	23	0.518668	1.71259	0.0102389	0.00821496	0.05	832
	HALLMARK_ALLOGRAFT_REJECTION	80	0.375976	1.7028	0	0.0084246	0.055	499
	HALLMARK_XENOBIOTIC_METABOLISM	45	0.392241	1.58837	0.0121951	0.020781	0.134	306
	HALLMARK_EPITHELIAL_MESENCHYMAL_TRANSITION	44	0.36823	1.47066	0.0186916	0.0443947	0.285	301
	HALLMARK_MTORC1_SIGNALING	89	0.266362	1.23306	0.0833333	0.175742	0.752	386
	HALLMARK_KRAS_SIGNALING_DN	18	0.378912	1.16739	0.250765	0.243023	0.864	152
	HALLMARK_UV_RESPONSE_UP	56	0.275301	1.1539	0.210046	0.247223	0.891	760
AML1 Z6 (negative)	HALLMARK_E2F_TARGETS	90	-0.628132	-2.35754	0	0	0	640
	HALLMARK_MYC_TARGETS_V1	124	-0.555473	-2.17811	0	0	0	1136
	HALLMARK_G2M_CHECKPOINT	85	-0.577088	-2.12346	0	0	0	532
	HALLMARK_MYC_TARGETS_V2	18	-0.647182	-1.80725	0.00585652	0.00333527	0.021	517
	HALLMARK_DNA_REPAIR	66	-0.465538	-1.68759	0.00383142	0.0170566	0.121	833
	HALLMARK_OXIDATIVE_PHOSPHORYLATION	90	-0.444604	-1.66665	0.00118765	0.0189952	0.16	1412
	HALLMARK_SPERMATOGENESIS	20	-0.589894	-1.65963	0.0177778	0.0172101	0.169	538
	HALLMARK_HEME_METABOLISM	60	-0.425867	-1.47034	0.0308483	0.0885419	0.662	400
	HALLMARK_PEROXISOME	23	-0.485819	-1.44663	0.0703812	0.0945589	0.717	573
	HALLMARK_BILE_ACID_METABOLISM	18	-0.522512	-1.41076	0.0882801	0.114199	0.829	460
AML1 Z7 (positive)	HALLMARK_COMPLEMENT	63	0.664113	2.37252	0	0	0	269
	HALLMARK_E2F_TARGETS	90	0.510949	1.95057	0	0.0014625	0.002	637
	HALLMARK_XENOBIOTIC_METABOLISM	45	0.576435	1.92008	0.00223214	0.00188409	0.004	246
	HALLMARK_G2M_CHECKPOINT	85	0.503166	1.90683	0	0.00186307	0.005	730
	HALLMARK_KRAS_SIGNALING_UP	60	0.504465	1.81022	0.00217865	0.00542844	0.02	383
	HALLMARK_GLYCOLYSIS	50	0.518408	1.76719	0	0.0081165	0.036	341
	HALLMARK_COAGULATION	31	0.491219	1.48376	0.0402542	0.111131	0.447	569
	HALLMARK_IL6_JAK_STAT3_SIGNALING	39	0.45657	1.47996	0.0223714	0.10027	0.459	223
	HALLMARK_ALLOGRAFT_REJECTION	80	0.395547	1.46798	0.00829876	0.0968467	0.492	581
	HALLMARK_MITOTIC_SPINDLE	56	0.393297	1.38745	0.0525164	0.150505	0.685	653
	HALLMARK_CHOLESTEROL_HOMEOSTASIS	26	0.45364	1.35125	0.087146	0.170693	0.759	239
	HALLMARK_INTERFERON_GAMMA_RESPONSE	86	0.35398	1.32776	0.0592105	0.182479	0.822	368
AML1 Z7 (negative)	HALLMARK_HEME_METABOLISM	60	-0.454242	-1.58749	0.00362319	0.18029	0.225	265
	HALLMARK_BILE_ACID_METABOLISM	18	-0.558337	-1.47533	0.0607735	0.241347	0.486	287
AML1 Z8 (positive)	HALLMARK_TNFA_SIGNALING_VIA_NFKB	127	0.651583	2.97791	0	0	0	628
	HALLMARK_COMPLEMENT	63	0.670665	2.71086	0	0	0	440
	HALLMARK_INFLAMMATORY_RESPONSE	77	0.592452	2.53766	0	0	0	653
	HALLMARK_KRAS_SIGNALING_UP	60	0.506856	2.08179	0	0	0	531
	HALLMARK_HYPOXIA	71	0.46792	1.97051	0	0.00093	0.003	734
	HALLMARK_IL6_JAK_STAT3_SIGNALING	39	0.521816	1.95478	0	0.000775	0.003	548
	HALLMARK_COAGULATION	31	0.498741	1.74231	0	0.0122921	0.036	426
	HALLMARK_CHOLESTEROL_HOMEOSTASIS	26	0.504469	1.67114	0.0153257	0.0167063	0.058	485
	HALLMARK_ALLOGRAFT_REJECTION	80	0.3905	1.64774	0	0.0168788	0.067	442
	HALLMARK_XENOBIOTIC_METABOLISM	45	0.428534	1.64033	0.00454545	0.0160103	0.069	377
	HALLMARK_INTERFERON_GAMMA_RESPONSE	86	0.348486	1.53743	0	0.0328823	0.148	609
	HALLMARK_IL2_STAT5_SIGNALING	90	0.342796	1.50711	0.0126582	0.0400484	0.19	564
	HALLMARK_P53_PATHWAY	79	0.35333	1.49576	0	0.0404427	0.207	464
	HALLMARK_TGF_BETA_SIGNALING	23	0.433522	1.40875	0.0942029	0.0674883	0.352	473
AML1 Z8 (negative)	HALLMARK_HEME_METABOLISM	60	-0.626164	-2.05941	0	0	0	365
	HALLMARK_MYC_TARGETS_V1	124	-0.523743	-1.90289	0	0.00266042	0.008	1230
	HALLMARK_E2F_TARGETS	90	-0.498949	-1.73403	0	0.0120486	0.053	1143
	HALLMARK_MYC_TARGETS_V2	18	-0.603412	-1.58739	0.0256776	0.0606385	0.302	727
	HALLMARK_BILE_ACID_METABOLISM	18	-0.572937	-1.50101	0.0429799	0.112065	0.569	255
	HALLMARK_ESTROGEN_RESPONSE_EARLY	43	-0.437589	-1.36448	0.0675325	0.278514	0.935	431
	HALLMARK_DNA_REPAIR	66	-0.404922	-1.34859	0.0837438	0.265878	0.95	1296
	HALLMARK_SPERMATOGENESIS	20	-0.508936	-1.33891	0.120448	0.247802	0.96	425
	HALLMARK_PEROXISOME	23	-0.491182	-1.33597	0.11236	0.225089	0.962	993
	HALLMARK_G2M_CHECKPOINT	85	-0.385059	-1.31934	0.0783848	0.227948	0.978	1013
AML1 Z9 (positive)	HALLMARK_TNFA_SIGNALING_VIA_NFKB	127	0.724316	3.47569	0	0	0	595
	HALLMARK_COMPLEMENT	63	0.669835	2.87458	0	0	0	446
	HALLMARK_INFLAMMATORY_RESPONSE	77	0.629422	2.71524	0	0	0	592
	HALLMARK_HYPOXIA	71	0.519713	2.2843	0	0	0	672
	HALLMARK_IL6_JAK_STAT3_SIGNALING	39	0.569915	2.13531	0	0	0	510
	HALLMARK_KRAS_SIGNALING_UP	60	0.519046	2.09559	0	0	0	514
	HALLMARK_CHOLESTEROL_HOMEOSTASIS	26	0.564748	1.92562	0.00362319	0.00305776	0.009	418
	HALLMARK_COAGULATION	31	0.517418	1.8452	0	0.00482304	0.016	446
	HALLMARK_INTERFERON_GAMMA_RESPONSE	86	0.397851	1.77137	0	0.00903321	0.033	651
	HALLMARK_P53_PATHWAY	79	0.392892	1.73378	0	0.011473	0.047	508
	HALLMARK_ALLOGRAFT_REJECTION	80	0.387066	1.70929	0	0.0123968	0.056	385
	HALLMARK_XENOBIOTIC_METABOLISM	45	0.421408	1.66435	0.00411523	0.0154208	0.072	319
	HALLMARK_TGF_BETA_SIGNALING	23	0.495459	1.62145	0.0216607	0.0197826	0.101	382
	HALLMARK_IL2_STAT5_SIGNALING	90	0.365072	1.61928	0	0.0188487	0.103	501
	HALLMARK_APOPTOSIS	76	0.353352	1.54973	0.0116279	0.0287426	0.161	602
	HALLMARK_EPITHELIAL_MESENCHYMAL_TRANSITION	44	0.35039	1.35535	0.0528846	0.0925217	0.442	365
	HALLMARK_MTORC1_SIGNALING	89	0.285263	1.30787	0.0559441	0.118629	0.552	615
AML1 Z9 (negative)	HALLMARK_E2F_TARGETS	90	-0.545186	-1.94128	0	0.00180303	0.003	834
	HALLMARK_MYC_TARGETS_V1	124	-0.513341	-1.91008	0	0.00148485	0.005	1257
	HALLMARK_HEME_METABOLISM	60	-0.530758	-1.7943	0	0.00517514	0.026	449
	HALLMARK_MYC_TARGETS_V2	18	-0.618753	-1.6351	0.0101302	0.0303367	0.183	597
	HALLMARK_G2M_CHECKPOINT	85	-0.45902	-1.61331	0.00114679	0.0307316	0.23	675
	HALLMARK_DNA_REPAIR	66	-0.436543	-1.49796	0.0312125	0.0842944	0.587	994
	HALLMARK_SPERMATOGENESIS	20	-0.537019	-1.46619	0.0606061	0.0955991	0.676	631
	HALLMARK_OXIDATIVE_PHOSPHORYLATION	90	-0.39359	-1.41948	0.0280374	0.1252	0.819	1257
	HALLMARK_BILE_ACID_METABOLISM	18	-0.524523	-1.37915	0.105263	0.15082	0.911	279
	HALLMARK_PEROXISOME	23	-0.461514	-1.30043	0.135208	0.233409	0.981	633
AML1 Z10 (positive)	HALLMARK_TNFA_SIGNALING_VIA_NFKB	127	0.705086	3.33103	0	0	0	610
	HALLMARK_COMPLEMENT	63	0.65206	2.72798	0	0	0	529
	HALLMARK_INFLAMMATORY_RESPONSE	77	0.625448	2.67848	0	0	0	420
	HALLMARK_HYPOXIA	71	0.490998	2.06955	0	0.00071875	0.001	654
	HALLMARK_KRAS_SIGNALING_UP	60	0.478426	1.97651	0	0.000958333	0.002	542
	HALLMARK_IL6_JAK_STAT3_SIGNALING	39	0.524237	1.93512	0	0.00202315	0.005	565
	HALLMARK_CHOLESTEROL_HOMEOSTASIS	26	0.537146	1.85932	0	0.00303798	0.008	462
	HALLMARK_COAGULATION	31	0.482069	1.74519	0	0.00902191	0.029	621
	HALLMARK_XENOBIOTIC_METABOLISM	45	0.422456	1.63358	0.00980392	0.022502	0.077	443
	HALLMARK_P53_PATHWAY	79	0.371138	1.62216	0	0.0232362	0.086	423
	HALLMARK_INTERFERON_GAMMA_RESPONSE	86	0.353427	1.57299	0.00641026	0.0306311	0.122	441
	HALLMARK_ALLOGRAFT_REJECTION	80	0.350757	1.56519	0.0075188	0.0297289	0.13	358
	HALLMARK_TGF_BETA_SIGNALING	23	0.466907	1.53916	0.027451	0.0332614	0.15	375
	HALLMARK_IL2_STAT5_SIGNALING	90	0.344332	1.53328	0.0142857	0.0328884	0.159	474
	HALLMARK_EPITHELIAL_MESENCHYMAL_TRANSITION	44	0.354342	1.40023	0.0497925	0.07305	0.344	506
	HALLMARK_APOPTOSIS	76	0.306331	1.35789	0.0246914	0.0931151	0.438	540
	HALLMARK_MTORC1_SIGNALING	89	0.276317	1.25403	0.0551724	0.162172	0.673	495
AML1 Z10 (negative)	HALLMARK_HEME_METABOLISM	60	-0.569734	-1.90099	0	0.00196912	0.003	433
	HALLMARK_MYC_TARGETS_V1	124	-0.50697	-1.86312	0	0.00248056	0.008	1074
	HALLMARK_E2F_TARGETS	90	-0.479153	-1.69269	0.00117647	0.0182212	0.089	1039
	HALLMARK_MYC_TARGETS_V2	18	-0.563058	-1.47822	0.0531609	0.150627	0.663	808
	HALLMARK_BILE_ACID_METABOLISM	18	-0.51957	-1.38472	0.105951	0.263292	0.883	541
	HALLMARK_DNA_REPAIR	66	-0.405864	-1.3742	0.0687116	0.237794	0.907	1139
	HALLMARK_ESTROGEN_RESPONSE_EARLY	43	-0.425358	-1.32564	0.105195	0.286302	0.964	355
	HALLMARK_PEROXISOME	23	-0.469831	-1.31845	0.139889	0.263551	0.97	952
	HALLMARK_G2M_CHECKPOINT	85	-0.376455	-1.31522	0.0733728	0.239984	0.971	1184
AML1 Basis 1 (positive)	HALLMARK_EPITHELIAL_MESENCHYMAL_TRANSITION	44	0.68722	1.33812	0.001	0.0830232	0.08	434
AML1 Basis 2 (positive)	HALLMARK_KRAS_SIGNALING_DN	18	0.742068	1.45595	0.004	0.01	0.01	348
	HALLMARK_KRAS_SIGNALING_UP	60	0.660908	1.4017	0	0.0225	0.045	476
	HALLMARK_COMPLEMENT	63	0.650728	1.38513	0	0.022	0.066	704
	HALLMARK_COAGULATION	31	0.649684	1.32402	0.006	0.04775	0.178	655
	HALLMARK_ESTROGEN_RESPONSE_LATE	51	0.620946	1.30932	0.003	0.0494001	0.22	774
	HALLMARK_G2M_CHECKPOINT	85	0.589142	1.2752	0	0.0731668	0.357	904
	HALLMARK_E2F_TARGETS	90	0.578611	1.24796	0.001	0.102571	0.529	923
	HALLMARK_SPERMATOGENESIS	20	0.633621	1.24657	0.064	0.0923751	0.538	389
	HALLMARK_IL6_JAK_STAT3_SIGNALING	39	0.587528	1.21861	0.027	0.135334	0.712	949
	HALLMARK_PI3K_AKT_MTOR_SIGNALING	34	0.587506	1.21136	0.037	0.1378	0.753	913
	HALLMARK_INFLAMMATORY_RESPONSE	77	0.561252	1.20813	0.005	0.133	0.772	643
	HALLMARK_MITOTIC_SPINDLE	56	0.559116	1.18455	0.045	0.177667	0.881	820
	HALLMARK_P53_PATHWAY	79	0.546917	1.17147	0.024	0.201154	0.929	784
AML1 Basis 3 (positive)	HALLMARK_MYC_TARGETS_V2	18	0.589461	1.91055	0.00103734	0.00638214	0.008	1144
	HALLMARK_E2F_TARGETS	90	0.429413	1.77609	0	0.0108126	0.026	1144
	HALLMARK_OXIDATIVE_PHOSPHORYLATION	90	0.409338	1.67756	0	0.0258997	0.091	1439
	HALLMARK_KRAS_SIGNALING_DN	18	0.515427	1.66604	0.00830737	0.0226346	0.104	622
	HALLMARK_MYC_TARGETS_V1	124	0.395316	1.65834	0	0.0197134	0.112	1585
	HALLMARK_DNA_REPAIR	66	0.392342	1.56722	0.002	0.0395158	0.255	1115
	HALLMARK_G2M_CHECKPOINT	85	0.370153	1.52639	0.002	0.0530601	0.375	1307
	HALLMARK_ADIPOGENESIS	69	0.337242	1.34837	0.028028	0.249509	0.917	1441
AML1 Basis 4 (positive)	HALLMARK_INTERFERON_ALPHA_RESPONSE	37	0.464413	1.48602	0.006	0.208432	0.19
	HALLMARK_UV_RESPONSE_UP	56	0.438712	1.44258	0.005	0.176125	0.301
	HALLMARK_MYC_TARGETS_V1	124	0.392543	1.37507	0.002	0.258622	0.557
	HALLMARK_FATTY_ACID_METABOLISM	46	0.414913	1.3519	0.018	0.248007	0.647
AML1 Basis 5 (positive)	N/A

## Sheet: Table 5
Extended Data Table 5: Decipher corrected gene covariances for Z and V components in AML1
Gene name	AML1 Z1	AML1 Z2	AML1 Z3	AML1 Z4	AML1 Z5	AML1 Z6	AML1 Z7	AML1 Z8	AML1 Z9	AML1 Z10	AML1 V1	AML1 V2
A1BG	0.0472118	-0.238913	-0.186681	-0.550378	-0.674386	-0.092419	-0.111955	-0.129147	-0.26894	-0.335645	-0.264199	-0.0166783
AAED1	0.318874	1.33194	-0.0586924	0.415765	0.0802346	1.55072	-0.206701	0.0740847	0.594529	0.658569	0.047907	0.343144
AAK1	1.10845	3.20554	0.373467	1.61341	1.73047	2.45887	0.0961189	1.02374	1.48321	1.9667	0.421226	0.867735
ABCA1	1.56797	5.27911	0.444981	2.49643	2.2999	4.79241	-0.0219125	1.38644	2.46473	2.98437	0.697891	1.3706
ABCC1	-0.370225	-2.02313	-0.652912	-1.70457	-1.88813	-1.09506	-0.387097	-0.750947	-1.14694	-1.26489	-0.715628	-0.352398
ABCD4	-0.598722	-2.85536	-0.44732	-1.95027	-2.00573	-2.22204	-0.116345	-0.790583	-1.44703	-1.82857	-0.718056	-0.600675
ABHD12	-0.193064	0.072292	0.194991	0.28504	0.239912	0.153516	0.232593	0.0481789	0.0772272	-0.111423	0.272696	-0.0946271
ABHD14B	-0.545164	-1.83535	-0.387939	-1.10831	-1.14822	-1.46941	-0.151248	-0.626591	-0.975241	-1.21001	-0.359594	-0.451382
ABHD17B	-0.0827676	-0.664397	-0.0846447	-0.580555	-0.604105	-0.587977	0.0107967	-0.186693	-0.390683	-0.520912	-0.213216	-0.121987
ABI3BP	-0.713398	-2.76752	-1.22197	-3.00165	-4.23496	0.187718	-0.812043	-1.45452	-1.52797	-2.59298	-1.31269	-0.49139
ABRACL	-0.540108	-1.34618	-0.0647548	-0.304357	0.0164339	-1.5812	0.155964	-0.205712	-0.696922	-0.849071	0.0956915	-0.439765
AC004069.2	-0.0625585	0.340463	-0.0690694	0.147377	-0.0485296	0.806844	0.0168168	-0.0565088	0.108038	0.0254516	0.138157	0.0431683
AC004381.6	-1.21228	-5.82331	-0.839567	-3.609	-3.43757	-4.97964	-0.294557	-1.63393	-2.90733	-3.21378	-1.33137	-1.21159
AC005301.9	-2.70502	-12.0019	-2.65178	-8.66743	-9.72056	-7.62808	-1.49939	-4.15953	-5.9971	-7.47283	-3.49223	-2.42038
AC090498.1	0.0398853	-0.0911853	-0.126384	-0.0986209	0.00913541	-0.296889	-0.14315	-0.0328939	-0.115418	0.0796236	-0.0967161	-0.000248691
AC245100.1	0.0652441	-1.42521	-0.714532	-1.76953	-1.89864	-0.816921	-0.445078	-0.495378	-0.968015	-1.0397	-0.891926	-0.0991135
ACAP1	-0.655467	-2.71084	-0.503912	-1.772	-1.78781	-2.20911	-0.176146	-0.775045	-1.42259	-1.81741	-0.632571	-0.613627
ACP1	-0.281762	-1.82564	-0.255859	-1.19389	-1.07827	-1.67478	-0.169185	-0.460003	-0.866495	-0.931988	-0.507463	-0.329226
ACP5	-0.497474	-0.601799	0.153658	-0.0296187	-0.173634	-0.369795	0.332718	-0.182364	-0.284187	-0.832796	0.249712	-0.321729
ACSL1	0.761057	3.83576	0.585886	2.40507	2.27641	3.32019	0.316157	1.00859	1.82538	2.02814	0.970664	0.783097
ACSM3	-2.39112	-10.4136	-2.12346	-7.10341	-7.47987	-7.67299	-0.982995	-3.38025	-5.3604	-6.26269	-2.69078	-2.20645
ACSS1	-1.46858	-5.26666	-0.549362	-2.90406	-2.8997	-4.42768	0.0210315	-1.47869	-2.60513	-3.24978	-0.857593	-1.31165
ACTB	-0.161298	0.552998	0.452337	0.975021	1.08073	0.0776129	0.375319	0.320376	0.398958	0.351279	0.536891	-0.0809248
ACTG1	-0.022986	-0.379628	0.0069233	-0.150139	0.000649305	-0.662114	0.02338	0.0956495	-0.174838	-0.196416	-0.101203	-0.10289
ACTN1	-0.303267	-0.664559	0.0575363	0.0665321	0.363499	-0.782542	0.193018	0.00123544	-0.284836	-0.339552	0.20602	-0.222856
ACTN4	0.134976	-0.261144	-0.0158181	-0.199234	0.00895967	-0.484533	0.0237622	0.0421185	-0.154835	0.0374319	-0.11809	0.0269367
ACTR1B	-0.419647	-2.08872	-0.565095	-1.69505	-1.90312	-1.30533	-0.342708	-0.759307	-1.1027	-1.38091	-0.707901	-0.390753
ACTR2	0.300795	0.527443	0.106843	0.242947	0.345166	0.21751	0.0495593	0.239721	0.259232	0.42871	0.0122477	0.185325
ACTR3	-0.321586	-0.111345	0.254803	0.413107	0.438144	-0.197329	0.283419	0.0352641	0.0146036	-0.172991	0.354844	-0.195582
ADA	-0.934318	-1.97151	-0.029647	-0.803444	-0.998245	-1.59791	0.297681	-0.537806	-0.98433	-1.77265	-0.00747149	-0.723025
ADAM17	0.687018	2.30977	0.106768	0.970247	0.740839	2.39292	-0.0753544	0.533197	1.0736	1.27226	0.224788	0.614152
ADAM28	-0.306694	-0.664195	-0.235094	-0.754854	-1.23618	0.0316422	-0.138467	-0.44401	-0.380451	-0.962331	-0.281558	-0.196562
ADAM8	0.735041	2.59592	0.130422	1.08983	0.801527	2.75303	-0.0702239	0.641671	1.22635	1.30679	0.266004	0.669462
ADAMTS1	-0.623434	-1.80578	-0.934464	-2.72614	-4.69562	1.73883	-0.757141	-1.56249	-0.86952	-2.25008	-1.26812	-0.318444
ADAP1	0.867261	3.37339	0.640838	2.14507	2.21663	2.62432	0.29671	0.938264	1.68683	2.06892	0.806312	0.800574
ADAP2	1.42279	6.36611	1.15038	4.12738	4.1602	5.28549	0.524035	1.84391	3.18358	3.68031	1.61854	1.39475
ADAR	0.203419	0.371785	-0.118716	-0.122118	-0.244193	0.484111	-0.105739	0.0300651	0.112586	0.103997	-0.132576	0.150438
ADD1	0.256375	-0.031345	-0.148503	-0.442591	-0.539521	0.133594	-0.189395	-0.0593786	-0.0644939	0.0557078	-0.342449	0.13018
ADGRA2	1.38406	3.51958	0.722261	2.35456	3.23155	1.84194	0.386378	1.40483	1.68519	2.83455	0.820837	1.04309
ADGRE5	0.863158	1.90642	-0.0608494	0.341019	0.129591	1.90463	-0.206575	0.50145	0.798415	0.962996	-0.169682	0.630892
ADGRL1	-1.91595	-6.41221	-0.698294	-3.31476	-3.18351	-5.35214	-0.014473	-1.85311	-3.17491	-3.89962	-0.858316	-1.6141
ADI1	-0.46154	-2.16398	-0.0349641	-0.981719	-0.727526	-2.25409	0.103357	-0.512729	-0.968794	-0.955417	-0.297442	-0.472351
ADM	1.69371	7.08775	0.654454	3.68722	3.21582	6.88622	0.0436401	1.67634	3.40798	3.82503	1.26336	1.68916
ADPRM	-0.604041	-2.11446	-0.342337	-1.45556	-1.70957	-1.39837	-0.0868499	-0.706382	-1.05792	-1.60113	-0.489286	-0.510794
ADSL	-0.742476	-2.87412	-0.372578	-1.47814	-1.20654	-2.62907	-0.0123869	-0.687245	-1.43557	-1.62954	-0.413731	-0.675448
AEBP1	-1.20652	-6.39639	-1.0445	-4.43252	-4.49582	-5.0929	-0.428433	-1.804	-3.23456	-3.89347	-1.74314	-1.26754
AES	-0.162268	-0.654941	-0.134945	-0.587999	-0.819783	-0.282405	-0.0458179	-0.259896	-0.341373	-0.543812	-0.256696	-0.161017
AGAP3	0.0750492	1.18799	0.307111	0.835126	0.542299	1.59204	0.233643	0.251338	0.697028	0.422575	0.424515	0.200638
AGFG1	0.827952	3.90384	0.610348	2.36287	2.21928	3.45774	0.311953	1.08963	1.91185	2.04586	0.928142	0.826608
AGO2	-0.0496769	1.04331	0.233149	0.723159	0.334529	1.39936	0.127724	0.059354	0.605851	0.313526	0.376576	0.125795
AGTPBP1	0.312864	1.98768	0.502153	1.6057	1.8209	1.27686	0.370782	0.632823	0.960641	1.19576	0.782456	0.350879
AGTRAP	-0.320044	0.152279	0.374562	1.07159	1.63698	-0.690516	0.500643	0.294672	0.0786273	0.16491	0.77763	-0.174094
AHCY	-0.622318	-2.77032	-0.382563	-1.51191	-1.26434	-2.55612	-0.116861	-0.701411	-1.35368	-1.47808	-0.514333	-0.593284
AHNAK	1.24056	4.31133	0.603398	2.30969	2.19695	3.6061	0.183912	1.18879	2.10742	2.50819	0.706115	1.07043
AHR	1.17635	4.34649	0.461689	2.16013	1.8655	4.08095	0.0113839	1.08785	2.11793	2.3714	0.639632	1.08139
AIF1	-0.0789253	-0.11829	-0.262214	-0.212544	-0.228766	-0.0239799	-0.145392	-0.0287159	-0.178135	-0.26965	-0.0922912	-0.0593671
AIG1	-0.760149	-3.01683	-0.460446	-1.65545	-1.46048	-2.68595	-0.0901891	-0.868766	-1.57473	-1.64407	-0.504857	-0.692533
AIM1	0.84213	2.14547	0.611542	1.54268	2.24302	0.675045	0.437963	1.02658	1.01491	1.6038	0.613722	0.589612
AJ006998.2	-3.62283	-14.8013	-2.90453	-10.0743	-11.0728	-10.225	-1.31185	-4.79168	-7.48124	-9.56451	-3.80285	-3.24532
AK1	-0.801104	-3.66191	-0.366584	-2.53482	-2.94089	-2.43839	-0.023823	-1.11754	-1.68597	-2.422	-0.949079	-0.773086
AK2	-0.389359	-1.58226	0.152702	-0.343195	0.164453	-2.23704	0.216361	-0.28026	-0.672608	-0.474013	0.023981	-0.384067
AKAP12	-1.73827	-7.23163	-0.787981	-4.84721	-5.39646	-5.45334	-0.0407862	-2.14883	-3.52494	-4.93404	-1.70033	-1.654
AKAP13	0.307072	0.878808	0.0679255	0.162673	-0.164721	1.1296	-0.0774805	0.117522	0.464961	0.337464	-0.0720387	0.262408
AKAP8	0.0764493	-0.374795	-0.0463927	-0.421952	-0.408774	-0.275816	-0.0418291	-0.0696817	-0.184602	-0.224153	-0.215141	0.00642583
AKIRIN2	0.329122	1.61574	0.31171	0.882978	0.62063	1.59283	0.0940794	0.362791	0.856117	0.709889	0.303955	0.344376
AKNA	-0.0236479	0.163891	0.165185	0.103236	0.0440003	-0.0241404	0.263152	0.0969199	-0.0287752	-0.25021	0.13165	-0.047489
AKR1A1	-0.689834	-2.4299	-0.275496	-1.22773	-1.0962	-2.24361	-0.0110549	-0.609577	-1.22904	-1.47323	-0.35185	-0.624779
AKR1B1	-0.779239	-2.8983	-0.083853	-1.22994	-0.951847	-2.89548	0.129846	-0.696023	-1.32134	-1.48268	-0.304743	-0.712503
AKR1C3	-1.87276	-7.79477	-1.39455	-5.03317	-5.14236	-6.05612	-0.539865	-2.29347	-3.97963	-4.82393	-1.81947	-1.73608
AKR7A2	-0.542689	-2.64944	-0.0724364	-1.22882	-0.759393	-3.06923	0.0434717	-0.577842	-1.23396	-1.20717	-0.369925	-0.571149
ALAS1	0.798968	2.3141	0.163944	1.09548	1.23953	1.85636	0.0451111	0.76018	0.997005	1.36708	0.315618	0.635857
ALAS2	-0.593198	-2.05578	0.210442	-0.396932	0.279249	-2.17543	0.464391	-0.23829	-0.883732	-0.806406	0.243129	-0.488218
ALCAM	0.0504902	-0.415374	-0.0393873	-0.266526	0.0590831	-0.818429	0.111355	0.0153665	-0.351005	-0.109023	-0.0416958	-0.0493036
ALDH1A1	-2.40961	-9.17382	-1.77764	-6.05534	-6.80293	-5.98713	-0.879198	-3.09542	-4.51776	-5.79805	-2.25255	-2.05035
ALDH2	-0.714109	-1.0412	0.260384	-0.216901	-0.557642	-0.745994	0.264235	-0.460313	-0.387421	-1.00841	0.161262	-0.479874
ALDOA	-0.201896	-0.3752	-0.179712	-0.177355	-0.176371	-0.220544	-0.121568	-0.0827893	-0.205952	-0.33273	-0.0496134	-0.13736
ALG13	-0.114678	-0.304582	-0.159863	-0.36501	-0.581934	0.111807	-0.119856	-0.273334	-0.172296	-0.246242	-0.149681	-0.0584362
ALKBH7	-0.357072	-1.41311	-0.322834	-0.846306	-0.698273	-1.38403	-0.0683346	-0.347816	-0.85173	-0.90884	-0.2622	-0.35184
ALOX5	0.259149	2.81089	0.388868	1.60064	0.959452	3.44837	0.254975	0.525354	1.38157	0.972214	0.76017	0.47163
ALOX5AP	0.962493	3.75045	1.12604	3.03099	3.62076	2.1301	0.809258	1.48838	1.93499	2.68191	1.28523	0.791676
ALYREF	-0.0948305	-0.27307	0.267811	0.363527	0.74134	-0.616625	0.232069	0.124332	0.00686523	0.216334	0.270309	-0.0739317
AMD1	-0.298733	-1.15762	-0.331983	-0.903947	-1.18	-0.435966	-0.27044	-0.475895	-0.541066	-0.786046	-0.421772	-0.236259
AMFR	0.344435	0.937237	0.030141	0.265129	0.0463024	1.15888	-0.0570002	0.179367	0.468044	0.393235	-0.0161944	0.297962
AMZ2	-0.148774	0.426181	0.0749814	0.2325	-0.112141	0.743259	0.0334167	-0.108055	0.201922	-0.0374452	0.169867	-0.0130801
ANAPC11	-0.214521	-1.37893	-0.0702383	-0.601561	-0.208551	-1.70169	0.030087	-0.197283	-0.661744	-0.494679	-0.189076	-0.273294
ANAPC16	-0.258161	-1.0024	-0.0455623	-0.512063	-0.483809	-0.941963	-0.00404513	-0.250847	-0.44851	-0.561046	-0.172015	-0.244036
ANAPC5	-0.565633	-2.58	-0.308683	-1.43317	-1.20054	-2.52961	-0.0901505	-0.677356	-1.28572	-1.34292	-0.48958	-0.561902
ANGPT2	-1.5008	-5.54588	-0.634161	-3.06536	-3.01068	-4.4273	-0.11453	-1.60105	-2.65554	-3.23101	-0.923243	-1.29527
ANKAR	-0.690921	-2.45193	-0.590629	-1.85169	-2.19722	-1.31614	-0.29803	-0.962292	-1.32246	-1.8008	-0.644852	-0.547253
ANKDD1A	1.33766	5.3382	0.607187	2.75684	2.31614	5.13548	0.149893	1.27719	2.58696	2.87886	0.90456	1.27222
ANKRD11	-0.111104	-0.22723	0.0323327	-0.130446	-0.31331	0.0241745	0.0780577	-0.114622	-0.098755	-0.255229	-0.0371325	-0.0891445
ANKRD12	0.0627467	0.647798	0.0242536	0.165385	-0.241162	1.09942	-0.07065	-0.0270363	0.372862	0.113262	0.0168337	0.134191
ANKRD13D	0.36108	0.242321	-0.225969	-0.339657	-0.350639	0.273059	-0.158312	0.0372414	-0.0305631	0.189713	-0.291491	0.204598
ANKRD28	0.395892	1.20102	-0.137577	0.281198	0.0310469	1.43136	-0.229739	0.199499	0.522648	0.550591	-0.0634912	0.350702
ANKRD36B	-0.329285	-2.39789	-0.679278	-2.00893	-2.12645	-1.50893	-0.371697	-0.787141	-1.29231	-1.45875	-0.869139	-0.370579
ANKRD36C	-0.111737	-1.90935	-0.464031	-1.6015	-1.51581	-1.57601	-0.31443	-0.570802	-1.01241	-0.899076	-0.746768	-0.233239
ANP32A	0.0242915	-0.413562	0.0245525	-0.151559	0.0865159	-0.715417	0.0342402	0.0320635	-0.189762	-0.0778858	-0.0741302	-0.0507657
ANP32B	-0.443267	-1.75207	-0.175103	-0.832761	-0.708805	-1.63135	-0.0704922	-0.481429	-0.774051	-0.75607	-0.286468	-0.401525
ANP32E	-0.0916047	-0.386924	0.195605	0.178288	0.383602	-0.594674	0.178267	-0.0308283	-0.0402018	0.136423	0.126729	-0.0819299
ANXA1	0.532849	1.74422	0.0465973	0.751798	0.568047	1.78145	-0.127509	0.424443	0.858975	1.01575	0.113963	0.46551
ANXA2	0.936854	3.44952	0.77543	2.26405	2.34101	2.58143	0.302456	1.00578	1.84512	2.36299	0.786053	0.826485
ANXA5	0.0761409	2.13303	0.797799	2.02383	1.90521	1.63274	0.524856	0.531139	1.24728	1.17547	0.989398	0.251821
ANXA7	-0.260324	-0.794182	-0.243873	-0.638634	-0.856161	-0.23821	-0.165617	-0.332175	-0.403334	-0.6381	-0.255234	-0.191677
AOAH	0.421367	2.5961	0.486712	1.87004	1.8603	2.18201	0.327137	0.693787	1.24577	1.42495	0.834583	0.485801
AP000769.1	0.0552134	0.19432	-0.274944	-0.38794	-0.905548	1.3759	-0.223261	-0.202952	0.105314	-0.171835	-0.231267	0.134923
AP001055.6	0.124742	1.2484	0.23687	0.58019	0.157425	1.4398	0.191573	0.162038	0.548351	0.165642	0.285759	0.192155
AP001171.1	-2.48424	-11.1177	-2.28214	-7.52876	-7.79934	-8.28038	-1.08708	-3.49647	-5.69213	-6.65688	-2.88758	-2.31613
AP1B1	-0.486203	-1.32969	0.0100904	-0.60126	-0.619508	-1.13169	0.170954	-0.320607	-0.629869	-0.974638	-0.0666598	-0.402242
AP1S2	0.0325666	1.20341	0.447747	1.1171	1.06591	0.975351	0.309832	0.41106	0.720845	0.496738	0.559832	0.131881
AP1S3	0.755053	1.60104	0.402294	0.720496	0.877919	0.822835	0.144205	0.458981	0.759539	1.20101	0.15235	0.531628
AP2B1	-0.0419813	-0.729624	-0.19678	-0.728467	-0.853176	-0.423786	-0.183774	-0.320137	-0.38849	-0.379903	-0.368979	-0.0822165
AP2M1	-0.561612	-2.06013	-0.284953	-1.19074	-1.20879	-1.61896	-0.0952236	-0.565911	-0.981032	-1.28271	-0.398109	-0.49174
AP2S1	-0.215196	-0.537854	0.272832	0.378974	0.85281	-1.19879	0.248956	0.0763053	-0.159069	0.0232334	0.292723	-0.190084
APBB1IP	-0.0497302	0.285375	0.127088	0.213405	0.0627376	0.41063	0.168797	0.11618	0.145318	-0.118987	0.142709	-0.0159307
APEX1	-0.802098	-3.4686	-0.460337	-1.95374	-1.68135	-3.32388	-0.137108	-0.859837	-1.74501	-1.96221	-0.669563	-0.787579
APLP2	0.382746	1.64216	0.247786	1.21158	1.45994	1.03469	0.110209	0.561926	0.783004	1.09195	0.483889	0.358768
APOBEC3A	1.84669	9.9402	1.22594	5.87545	5.1509	9.47732	0.42924	2.38311	4.83736	5.00382	2.31503	2.06063
APOC1	-1.29007	-2.01636	0.110621	-0.00841817	-0.00405622	-1.32219	0.269725	-0.760475	-0.722973	-0.95219	0.504871	-0.779537
APOE	-0.843468	-0.178634	0.555648	0.892624	0.568123	0.322262	0.453675	-0.338032	0.252552	-0.183772	0.790293	-0.375469
APOL3	-0.712517	-1.9644	-0.352554	-1.46987	-2.1206	-0.708368	-0.209421	-0.898869	-0.937926	-1.66891	-0.525753	-0.519089
APP	-1.5381	-5.23622	-0.51219	-3.08539	-3.51508	-4.08928	-0.040117	-1.77614	-2.57076	-3.36478	-0.981118	-1.33603
APPL1	0.0971989	-0.672064	-0.16578	-0.639139	-0.450438	-0.911748	-0.160032	-0.160889	-0.397275	-0.238635	-0.340123	-0.023052
APRT	-0.362745	-1.90178	-0.323874	-1.08939	-0.844151	-1.93474	-0.141833	-0.420747	-0.984908	-1.00718	-0.42529	-0.398462
ARAP1	0.157486	1.57277	0.468115	1.40015	1.45326	1.27514	0.393002	0.462869	0.840935	0.952693	0.710185	0.246695
AREG	-0.781962	-2.08533	-0.574582	-1.50201	-2.01507	-1.0158	-0.445719	-1.06219	-1.06077	-1.45951	-0.554044	-0.544954
ARF1	0.102672	0.528629	0.0863929	0.269819	0.114989	0.623282	0.00420423	0.117093	0.312787	0.256971	0.0585832	0.105559
ARF5	-0.207506	-0.503346	-0.0626467	-0.251265	-0.205627	-0.52769	0.0427237	-0.101104	-0.306366	-0.437825	-0.0146628	-0.174651
ARF6	0.267011	1.6198	0.216381	0.932992	0.69642	1.60015	0.0614127	0.350501	0.823872	0.771583	0.341019	0.309749
ARFIP1	0.535349	1.63874	0.239845	0.83227	0.791705	1.4312	-0.011872	0.389072	0.867915	1.04961	0.217473	0.477506
ARGLU1	-0.407657	-1.53823	-0.215552	-0.950607	-1.04422	-1.14135	-0.0480836	-0.458058	-0.743918	-0.981238	-0.334992	-0.368102
ARHGAP15	-0.783211	-3.15963	-0.375251	-1.82124	-1.70895	-2.87331	-0.0887034	-0.873702	-1.5732	-1.90234	-0.596219	-0.73043
ARHGAP25	0.299256	0.347284	-0.209873	-0.345829	-0.487783	0.611399	-0.187991	0.0670573	0.0519701	-0.0172007	-0.269206	0.199409
ARHGAP27	0.42224	2.28468	0.314558	1.18422	0.787039	2.52502	0.16165	0.574622	1.14264	0.82745	0.449796	0.466063
ARHGAP30	0.140767	0.799029	0.199526	0.581317	0.591	0.624523	0.193065	0.29599	0.382752	0.308596	0.274745	0.138965
ARHGDIA	0.0871524	0.648975	0.200275	0.528977	0.471797	0.598005	0.119338	0.183773	0.390092	0.425622	0.220458	0.107223
ARHGDIB	-0.163937	-0.658301	0.0442616	-0.222779	-0.137203	-0.83249	0.0609444	-0.0572321	-0.256842	-0.409666	-0.0840244	-0.182557
ARHGEF5	-0.587394	-3.32077	-0.860625	-2.69507	-2.97795	-2.00518	-0.50334	-1.1921	-1.76455	-2.16932	-1.12072	-0.564282
ARID1A	0.258451	0.174973	0.0686654	0.0835527	0.25778	0.00266027	0.0311875	0.168064	0.132531	0.366387	-0.0422304	0.148637
ARID1B	-0.105964	-0.960685	-0.270025	-0.848574	-0.925274	-0.651696	-0.151996	-0.264045	-0.532877	-0.694627	-0.404411	-0.157598
ARID4A	0.327797	0.425592	-0.129315	-0.213391	-0.282558	0.515093	-0.190308	0.112744	0.144152	0.166397	-0.227432	0.219828
ARID4B	0.198296	0.258058	-0.111671	-0.245088	-0.466084	0.587473	-0.163827	-0.0161033	0.111312	0.074365	-0.224072	0.142477
ARID5A	0.134154	0.094861	-0.149358	-0.562077	-1.1479	0.956629	-0.228314	-0.23699	0.0999841	-0.150665	-0.398929	0.11618
ARID5B	-0.0460017	2.05343	0.417294	1.36642	0.873991	2.2215	0.418422	0.416138	0.944682	0.407205	0.780137	0.170985
ARIH2OS	-0.306971	-1.19588	-0.259925	-0.973872	-1.2179	-0.583903	-0.142875	-0.501757	-0.629842	-0.891808	-0.366473	-0.252462
ARL2	-0.899802	-3.24693	-0.249176	-1.46787	-1.20626	-3.15227	-0.0422761	-0.936873	-1.5146	-1.57165	-0.405442	-0.782327
ARL4A	0.619557	2.29979	0.135271	1.05689	0.783565	2.30956	-0.101616	0.462683	1.12307	1.32072	0.248909	0.581706
ARL4C	0.958292	4.2273	0.50997	2.04115	1.5336	4.06339	0.194918	1.0368	1.96893	1.90735	0.705595	0.90878
ARL6IP4	-0.340417	-1.15484	-0.212796	-0.615777	-0.546852	-1.07349	-0.0980177	-0.318027	-0.59792	-0.6599	-0.19974	-0.298989
ARL6IP5	-0.125467	-0.322498	-0.207793	-0.388885	-0.585676	0.0227155	-0.107946	-0.157593	-0.252435	-0.493951	-0.173364	-0.100235
ARL6IP6	-0.948723	-3.15616	-0.0584055	-1.34712	-1.18908	-2.92715	0.123535	-0.866291	-1.40778	-1.68413	-0.296249	-0.804593
ARL8A	0.614943	2.12894	0.283676	1.15057	1.13538	1.83373	0.157983	0.66212	0.996865	1.18219	0.384242	0.519169
ARL8B	0.666649	1.80722	0.180092	1.027	1.25543	1.30639	-0.0111058	0.601141	0.845095	1.29496	0.273976	0.532825
ARMCX1	-0.864805	-2.97735	-0.44712	-1.9008	-2.18573	-2.20249	-0.20005	-1.10057	-1.50427	-2.0084	-0.648875	-0.722439
ARMCX3	-0.226164	-1.08865	-0.29228	-1.00517	-1.29194	-0.460137	-0.140574	-0.440066	-0.61055	-0.869757	-0.427285	-0.220357
ARPC1B	0.120498	0.357706	0.131668	0.344847	0.518362	-0.026396	0.0446488	0.245217	0.202494	0.276282	0.117183	0.0736549
ARPC2	0.0416743	0.36088	0.157559	0.393033	0.49636	0.0246501	0.0959336	0.202723	0.201817	0.196739	0.173906	0.0324809
ARPC3	-0.00270205	0.113933	0.141489	0.316829	0.530173	-0.279968	0.170094	0.234048	0.0592402	0.0870446	0.178312	-0.0329644
ARPC4	-0.157999	-0.507109	0.162034	0.0417968	0.282914	-0.870587	0.172541	-0.00508098	-0.21117	-0.131054	0.10699	-0.163468
ARPC5	-0.646056	-0.958029	0.333543	0.200238	0.265656	-1.05171	0.403091	-0.154751	-0.327264	-0.670952	0.363273	-0.46177
ARPC5L	0.242854	0.0464616	-0.149298	-0.339984	-0.418694	0.239041	-0.214912	-0.0647796	0.0415812	0.154055	-0.290163	0.159379
ARPP19	0.0543328	-0.11843	-0.218718	-0.490662	-0.776403	0.386488	-0.264238	-0.228176	-0.0374185	-0.153433	-0.309181	0.062282
ARRB2	-0.0548661	1.38704	0.391753	1.28253	1.20078	1.18675	0.350378	0.38747	0.716605	0.486305	0.702419	0.108865
ARRDC2	-0.169583	-0.358427	-0.265834	-0.632823	-1.17251	0.56547	-0.199552	-0.379402	-0.234819	-0.608484	-0.299693	-0.0878423
ARRDC3	-0.0724512	0.951888	0.225457	0.660672	0.283318	1.17783	0.165506	0.124215	0.508952	0.0827168	0.342515	0.0675268
ARSG	-0.131543	1.17684	0.249689	0.95784	0.804829	1.26787	0.303297	0.235795	0.522717	0.179361	0.641471	0.0791864
ASAH1	0.202174	1.8659	0.149106	1.24002	1.16946	1.74833	0.132887	0.506736	0.820679	0.784218	0.575359	0.297631
ASAP1	0.250724	1.8565	0.600689	1.728	2.09119	0.877762	0.584072	0.763783	0.842382	1.03111	0.904651	0.257235
ASF1B	-1.38228	-6.47282	0.0358275	-2.4172	-1.16274	-6.8854	0.381372	-1.22269	-2.71121	-2.43359	-0.591936	-1.37039
ASPH	0.31175	1.85023	0.0329131	0.950975	0.76179	2.00667	0.000986788	0.467849	0.784057	0.674785	0.378844	0.366952
ASRGL1	0.10006	-1.08627	0.0360654	-0.303958	0.529533	-1.92586	0.130162	0.0711289	-0.541739	0.0852398	-0.0823802	-0.0861929
ASXL1	0.0879196	-0.314814	-0.245503	-0.61821	-0.762896	0.193606	-0.199499	-0.129486	-0.162493	-0.240019	-0.337587	0.045741
ATAD2B	0.398425	0.838227	0.0375744	0.105388	-0.0113754	0.78014	-0.0557529	0.156254	0.314405	0.384771	-0.0716815	0.289098
ATAD3A	-0.899938	-4.53962	-0.336261	-2.24987	-1.6275	-4.58954	-0.0568009	-1.08793	-2.11012	-2.01933	-0.749258	-0.915957
ATF2	-0.236434	-0.970966	-0.123415	-0.656347	-0.764428	-0.628001	-0.09678	-0.392619	-0.469053	-0.600769	-0.241975	-0.193684
ATF3	1.15918	3.31229	-0.0674592	0.934271	0.361659	3.85212	-0.462276	0.600367	1.59099	1.87306	-0.0558092	1.01411
ATF4	0.0967776	0.154966	-0.00648559	0.0280634	0.00151721	0.1721	-0.0266589	0.0350354	0.0830593	0.140006	-0.0391897	0.0653643
ATF6	-0.312292	-1.02479	-0.209443	-0.703208	-0.806834	-0.690023	-0.0278676	-0.372058	-0.584032	-0.773827	-0.207448	-0.261194
ATF6B	-0.0981136	-0.897822	-0.261331	-0.848556	-0.930904	-0.613719	-0.107466	-0.250295	-0.500902	-0.702148	-0.380215	-0.145731
ATF7IP2	0.0973222	-0.634392	-0.34379	-0.844708	-0.912833	-0.342284	-0.337598	-0.27248	-0.357677	-0.30695	-0.496767	0.0141967
ATG101	0.129674	0.675385	0.333727	0.609323	0.591902	0.501959	0.218429	0.237317	0.397843	0.409172	0.26524	0.118449
ATG3	0.253233	1.29717	0.283337	1.01071	1.15944	0.824379	0.15078	0.418245	0.685917	0.843826	0.434316	0.265529
ATIC	-1.01448	-4.0313	-0.468428	-2.11249	-1.79731	-3.78798	-0.153094	-1.0945	-1.96049	-2.22161	-0.661278	-0.914641
ATOX1	0.00616798	-0.627172	-0.0906425	-0.192622	0.276365	-1.09275	0.00024627	0.0296404	-0.397149	-0.0100784	-0.0588604	-0.0891256
ATP10D	0.0198132	-0.0392071	0.00707169	0.154479	0.372062	0.0709091	0.166924	0.151708	-0.0534804	0.131186	0.154399	0.0110135
ATP13A3	0.64192	2.92594	0.391087	1.69988	1.57868	2.64772	0.149977	0.763575	1.37618	1.57204	0.647193	0.635363
ATP1B1	-0.33308	-1.67642	-0.526732	-1.58166	-1.91583	-0.9172	-0.316274	-0.701757	-0.96701	-1.33235	-0.674965	-0.317399
ATP1B3	-0.419543	-1.08627	0.122914	-0.271233	-0.176282	-1.14389	0.233503	-0.220602	-0.434681	-0.648307	0.0573866	-0.341875
ATP2A2	0.487434	1.53104	0.179235	0.844547	0.951783	1.14038	0.0511777	0.463124	0.686259	0.998445	0.271439	0.400662
ATP2A3	-0.218768	-0.891292	-0.0554996	-0.382165	-0.12246	-1.13657	0.166485	-0.0836605	-0.551411	-0.620744	-0.0213175	-0.240379
ATP2B1	0.962592	4.01436	0.411494	2.15021	1.86287	3.81236	-0.00601244	0.93492	1.99767	2.27184	0.691254	0.95268
ATP2C1	-0.155422	-1.62651	-0.707623	-1.60749	-1.79298	-0.761366	-0.489811	-0.627788	-0.937042	-1.00139	-0.789486	-0.196276
ATP5A1	-0.663231	-2.56684	-0.256691	-1.34995	-1.21292	-2.44266	-0.0493397	-0.687806	-1.24746	-1.42322	-0.432783	-0.618151
ATP5B	-0.409656	-1.74044	-0.0824668	-0.805093	-0.614524	-1.76376	0.0285329	-0.386652	-0.778288	-0.816315	-0.251288	-0.402557
ATP5C1	-0.425914	-1.82494	-0.18157	-0.962423	-0.774089	-1.85791	-0.0189689	-0.402635	-0.880322	-1.03091	-0.314669	-0.422677
ATP5D	-0.18415	-0.910637	-0.104101	-0.358854	-0.0794148	-1.15831	0.00660574	-0.108683	-0.480941	-0.354704	-0.103762	-0.215943
ATP5E	0.269547	0.73208	0.0932089	0.506316	0.737135	0.185148	0.0380767	0.322244	0.329575	0.627326	0.153398	0.183032
ATP5F1	-0.235732	-0.945848	-0.0682536	-0.416266	-0.258695	-0.97914	0.0122538	-0.149039	-0.422276	-0.502865	-0.114264	-0.224738
ATP5G1	-0.67646	-3.19868	-0.223183	-1.46353	-0.892823	-3.5273	-0.0210338	-0.727011	-1.52558	-1.33786	-0.44848	-0.689558
ATP5G2	-0.232722	-1.14217	-0.242822	-0.667448	-0.532012	-1.22793	-0.12658	-0.289054	-0.629072	-0.563942	-0.277584	-0.25895
ATP5G3	-0.376019	-1.81008	-0.176967	-0.899605	-0.611213	-1.94306	-0.0255549	-0.366529	-0.875416	-0.85814	-0.302521	-0.398384
ATP5H	-0.170438	-0.499274	0.0747726	0.0403774	0.286757	-0.834964	0.118931	-0.0372951	-0.230049	-0.11134	0.0991477	-0.159943
ATP5I	0.23803	0.295619	0.00588353	0.185007	0.478205	-0.196203	-0.0468767	0.155876	0.105952	0.492082	0.0213595	0.144148
ATP5J	-0.307522	-1.50536	-0.0836141	-0.698169	-0.434519	-1.74827	-0.0140606	-0.318104	-0.717853	-0.645643	-0.237525	-0.3356
ATP5J2	-0.282742	-1.85415	-0.120332	-0.878161	-0.406131	-2.23791	0.00480667	-0.284606	-0.890359	-0.703301	-0.304402	-0.366174
ATP5L	-0.00502166	-0.278896	-0.04879	-0.11395	0.0225759	-0.492893	-0.017962	0.0131311	-0.14354	-0.0514001	-0.0772626	-0.0553466
ATP5O	-0.353434	-1.21575	-0.136978	-0.595735	-0.498613	-1.2498	-0.0471349	-0.318581	-0.605991	-0.678506	-0.179337	-0.319832
ATP6AP2	0.0930785	0.852511	0.204693	0.60565	0.489394	0.86107	0.142832	0.235767	0.442744	0.395705	0.271943	0.125985
ATP6V0A1	0.51028	1.78866	0.0511264	0.606537	0.228473	2.2177	-0.0725395	0.365886	0.868559	0.773725	0.105499	0.48402
ATP6V0A2	-0.522622	-2.55873	-0.515815	-1.75636	-1.91875	-1.61943	-0.334413	-0.838572	-1.2132	-1.48324	-0.742744	-0.475959
ATP6V0B	0.243364	1.10406	0.271935	0.836519	0.94064	0.672277	0.16629	0.417128	0.543972	0.705236	0.335215	0.20388
ATP6V0D1	0.0888347	1.28734	0.373317	1.07446	1.03408	1.07956	0.315138	0.414725	0.686216	0.577951	0.54559	0.164601
ATP6V0E1	-0.422595	-0.561226	0.0804276	0.148841	0.253244	-0.659531	0.246588	-0.10927	-0.282117	-0.381837	0.268793	-0.295594
ATP6V1F	0.0407536	0.831678	0.120768	0.609449	0.547933	0.66807	0.0186276	0.168159	0.413906	0.369757	0.270563	0.110938
ATP6V1G1	-0.147203	-0.348343	-0.17804	-0.360307	-0.517203	-0.0935551	-0.0800137	-0.152862	-0.225307	-0.425243	-0.144197	-0.115742
ATP6V1H	-0.226018	0.0648624	0.0847238	0.134072	-0.0876054	0.363264	0.168175	-0.0268504	0.0263067	-0.316876	0.180553	-0.113524
ATP8B4	0.747278	1.06132	-0.141307	0.13721	0.312568	0.786723	-0.235042	0.275562	0.401996	0.988723	-0.203248	0.513942
ATPIF1	-0.42251	-2.54227	-0.225547	-1.29882	-0.881215	-2.6522	-0.0942284	-0.560291	-1.16924	-0.953448	-0.492775	-0.482203
ATRX	-1.01558	-3.31219	-0.279016	-1.68424	-1.70268	-2.80082	0.0740721	-0.944709	-1.60567	-2.08058	-0.441634	-0.871085
ATXN10	-0.838287	-3.3723	-0.26163	-1.74121	-1.55303	-3.13611	-0.0114418	-0.872864	-1.60604	-1.83745	-0.548959	-0.789044
AURKAIP1	-0.353519	-1.30109	0.0279804	-0.370449	-0.00407129	-1.72498	0.16992	-0.215674	-0.639289	-0.557212	-0.000985504	-0.346149
AURKB	-0.878204	-4.78731	0.272962	-1.48676	-0.17832	-5.4119	0.464974	-0.614127	-1.86993	-1.3539	-0.292804	-0.953074
AVP	-2.97816	-11.2216	-2.20157	-7.46157	-8.24113	-8.14942	-0.985291	-3.85528	-5.75261	-7.30985	-2.7167	-2.58571
AZU1	0.979744	1.31805	0.215884	1.13216	2.68297	-1.13723	0.227791	1.06339	0.344365	1.79279	0.401864	0.529153
B2M	-0.122303	0.496798	0.102475	0.385208	0.12844	0.511288	0.040644	0.0834375	0.248374	0.0203832	0.165205	-0.0491129
B3GNT2	-0.111631	-0.696373	-0.194855	-0.640526	-0.753766	-0.390162	-0.138368	-0.273073	-0.389184	-0.518357	-0.285132	-0.115871
B3GNT7	0.236155	1.04875	0.750489	1.48255	2.17615	-0.212734	0.599746	0.672858	0.60748	1.01183	0.798633	0.182494
B4GALT1	0.627772	2.80873	0.380384	1.59431	1.37547	2.72938	0.134382	0.741701	1.39915	1.44624	0.567215	0.625797
B4GALT5	0.634263	3.13601	0.413364	2.04034	2.06114	2.83866	0.180838	0.906827	1.54375	1.74824	0.825968	0.679338
B9D2	0.350299	-0.114128	-0.367136	-0.655755	-0.589678	-0.0169202	-0.323956	-0.0416968	-0.185939	-0.0471706	-0.45212	0.193869
BAALC	-1.12081	-5.30468	-1.18301	-3.89472	-4.25301	-3.76887	-0.726847	-1.83115	-2.73824	-3.28445	-1.61115	-1.06054
BACE2	-1.59461	-5.67058	-0.64484	-2.99855	-2.99186	-4.34355	-0.0623573	-1.71775	-2.68758	-3.11897	-0.861934	-1.34074
BACH1	0.796298	3.68428	0.257368	1.93556	1.69154	3.5802	-0.0053479	0.856793	1.70049	1.83734	0.700791	0.834096
BACH2	-0.257345	-0.863948	0.171078	-0.260134	-0.0228268	-1.14988	0.41399	0.0335287	-0.482439	-0.813043	0.107816	-0.27721
BAG3	0.969886	3.73407	0.677297	2.15991	1.946	3.29815	0.233267	0.924066	1.92415	2.18603	0.728074	0.903601
BAHCC1	0.606606	-2.23975	-0.661628	-2.36225	-1.77431	-2.51337	-0.527499	-0.307407	-1.26426	-0.649901	-1.38116	0.0556299
BAIAP2	0.88985	3.57578	0.582083	1.96646	1.69523	3.28595	0.205601	0.867827	1.80388	1.96623	0.678486	0.845868
BANF1	-0.703849	-2.65913	-0.013678	-0.945661	-0.500264	-2.89982	0.162997	-0.546378	-1.19326	-1.16609	-0.186167	-0.65819
BANK1	-1.63998	-7.00852	-0.755036	-4.11641	-3.92718	-6.13096	-0.0363384	-1.80569	-3.4817	-4.28513	-1.36249	-1.59373
BARD1	-0.112138	-0.713488	0.328145	0.13178	0.583036	-1.0584	0.294799	0.075264	-0.146364	0.0745834	0.181049	-0.13105
BASP1	0.53469	3.31459	0.87592	2.52128	2.57912	2.38952	0.445532	0.923707	1.74811	1.97222	1.10839	0.60631
BAX	0.0789786	-0.397789	0.0340538	-0.1731	0.0838097	-0.799641	0.00572121	0.00319247	-0.193054	0.0308652	-0.11197	-0.0242406
BAZ2A	0.448739	0.882312	-0.0762347	-0.013331	-0.225453	1.10237	-0.129436	0.201924	0.369011	0.387671	-0.181119	0.323873
BBC3	0.123992	-0.311084	-0.233036	-0.663792	-0.949713	0.493744	-0.308549	-0.358075	-0.0431811	0.0354884	-0.398995	0.129577
BBX	-0.464185	-1.4252	-0.131499	-0.809898	-0.887129	-1.25833	0.0770068	-0.456577	-0.77337	-1.04217	-0.199436	-0.407812
BCAS2	-0.318747	-0.657823	-0.0795318	-0.354385	-0.580881	-0.130514	-0.00732644	-0.307875	-0.252427	-0.493313	-0.0731627	-0.201165
BCAS4	-1.06272	-4.50892	-0.703241	-2.93356	-2.96162	-3.80545	-0.117741	-1.25874	-2.391	-3.03367	-1.01134	-1.0375
BCDIN3D	-0.440657	-1.60244	-0.0688533	-0.756016	-0.694746	-1.19551	0.185888	-0.342657	-0.739037	-1.07434	-0.140094	-0.377159
BCL11A	-0.738343	-4.04237	-0.815424	-3.01955	-3.13381	-3.13358	-0.38196	-1.18292	-2.1273	-2.5225	-1.22757	-0.798492
BCL2A1	0.733921	4.41902	0.412941	2.47273	1.93961	4.52536	0.155034	1.05548	2.08699	1.87448	0.960636	0.855533
BCL2L1	-0.32135	-0.12283	0.102618	0.0780243	-0.222748	0.40376	0.196718	-0.102357	-0.0157821	-0.440549	0.182866	-0.168662
BCL2L11	1.37379	4.96118	0.51626	2.64942	2.57739	4.39864	0.0725183	1.29981	2.37474	2.96523	0.85394	1.25261
BCL2L12	-0.766922	-2.63017	-0.00423848	-0.865868	-0.358389	-2.87956	0.209705	-0.567011	-1.18963	-1.17664	-0.0647354	-0.663389
BCL3	1.05914	3.08456	-0.00498058	0.936745	0.492777	3.48732	-0.333593	0.681595	1.47275	1.62493	0.0260802	0.919185
BCL6	1.49471	5.20341	0.758626	2.97282	3.13823	4.15629	0.307467	1.60763	2.5087	3.1354	1.02168	1.29029
BCL7A	-0.293918	-2.0552	-0.39509	-1.57483	-1.61953	-1.63466	-0.167772	-0.586735	-1.06304	-1.30439	-0.670144	-0.359779
BCL7B	0.047662	0.764733	-0.00304489	0.332426	-0.00744732	1.20218	-0.0353601	0.0536919	0.37436	0.235569	0.112875	0.124748
BCL7C	-0.218204	-1.27077	-0.29694	-0.757696	-0.540829	-1.20037	-0.115835	-0.322033	-0.685172	-0.588243	-0.271466	-0.226697
BCLAF1	0.120617	0.216644	0.0418118	0.0869321	0.0906634	0.283551	-0.0174962	0.0886787	0.185535	0.247074	-0.00682902	0.0992578
BCR	-0.560119	-2.63825	-0.399537	-1.76318	-1.77377	-2.21976	-0.108814	-0.773093	-1.3548	-1.64874	-0.640089	-0.559259
BDP1	-0.092529	-1.36047	-0.238435	-1.01947	-0.930236	-1.10024	-0.0812401	-0.328591	-0.675691	-0.601864	-0.447536	-0.182655
BEND7	-0.374485	0.329762	-0.00792618	0.0809173	-0.725103	1.55423	0.0521201	-0.335358	0.198901	-0.430297	0.164288	-0.0919273
BEST1	0.766846	3.12228	0.151167	1.26075	0.73621	3.50882	-0.0518767	0.617051	1.48393	1.45027	0.360538	0.766521
BEX1	-1.43107	-6.06457	-1.34132	-3.99844	-4.02739	-4.78826	-0.678002	-2.00154	-3.20133	-3.55483	-1.49873	-1.29725
BEX2	-1.33319	-4.77515	-0.990243	-3.19718	-3.6617	-3.1807	-0.526421	-1.75077	-2.38908	-3.11594	-1.1767	-1.09703
BEX3	-1.35167	-5.91738	-1.00797	-3.52873	-3.19553	-5.27586	-0.432365	-1.68176	-3.02641	-3.21284	-1.25765	-1.28474
BEX4	-0.376006	-1.42275	-0.355221	-1.11874	-1.34136	-0.823937	-0.273286	-0.544844	-0.699829	-1.01783	-0.459889	-0.306618
BEX5	-2.50849	-9.38437	-2.1333	-6.92962	-8.34351	-5.18782	-1.15347	-3.47202	-4.70983	-6.62436	-2.67146	-2.07617
BFSP2	-0.608728	-3.26767	-0.353376	-1.68203	-1.08723	-3.12064	0.0470101	-0.699762	-1.63977	-1.53831	-0.462313	-0.617832
BHLHE40	1.14002	3.41873	0.015516	1.16769	0.771669	3.64047	-0.323905	0.721093	1.60346	1.89904	0.119669	0.998781
BID	0.309214	1.54093	0.12241	0.8589	0.750529	1.49951	-0.0119405	0.422209	0.708798	0.714759	0.296149	0.318384
BIK	0.255216	0.0505074	0.248926	0.1574	0.544141	-0.610726	0.203243	0.248685	0.000261831	0.264908	0.0613192	0.0929178
BIN1	-0.988831	-0.68664	0.127496	0.0558199	-0.570838	0.0711795	0.309519	-0.462326	-0.293336	-1.36948	0.398041	-0.56786
BIN2	-0.591326	-1.32166	-0.232492	-0.620012	-0.724465	-0.838927	-0.060428	-0.453887	-0.66343	-1.10904	-0.0924929	-0.405527
BIRC2	0.752872	2.31079	-0.0782236	0.690465	0.372043	2.46332	-0.236031	0.44961	1.00724	1.14313	0.0442953	0.65733
BIRC3	0.30749	1.97925	0.00713202	0.665458	-0.0745429	2.82638	-0.172002	0.198565	0.967161	0.606333	0.157759	0.42222
BIRC5	-0.831388	-4.07047	0.386707	-0.947401	0.25018	-4.80331	0.468846	-0.539554	-1.48419	-0.998067	-0.0828113	-0.840661
BLK	-1.14347	-5.72408	-0.527851	-3.82539	-4.03033	-4.75877	-0.0587573	-1.67018	-2.77642	-3.57744	-1.4244	-1.19217
BLNK	-1.29466	-3.94441	0.717883	-0.99997	-0.407692	-4.68802	1.02791	-0.575138	-1.64726	-2.30557	0.190747	-1.18741
BLOC1S1	0.114906	0.310951	0.197747	0.482398	0.770942	-0.10423	0.0976195	0.251068	0.234663	0.400172	0.208817	0.0890432
BLVRB	-0.59	0.15891	0.311137	1.12852	1.27369	0.0708906	0.367414	-0.00447385	0.188014	0.19833	0.823445	-0.255831
BMI1	-0.318509	-0.997173	-0.215102	-0.729334	-0.913641	-0.507599	-0.0983015	-0.405387	-0.514049	-0.792617	-0.241192	-0.239487
BNIP2	0.407935	1.30604	0.121248	0.616525	0.537868	1.21601	-0.0365353	0.357015	0.642694	0.723187	0.133153	0.349164
BOLA2B	-0.104106	-1.00847	-0.0560587	-0.384686	0.0055771	-1.3958	0.0109715	-0.182953	-0.483222	-0.148779	-0.125427	-0.162423
BOLA3	-0.356592	-2.0985	-0.0555006	-0.768342	-0.101775	-2.55649	0.0930107	-0.314117	-0.97798	-0.638122	-0.179714	-0.408577
BRAF	0.174979	0.245434	-0.340729	-0.427115	-0.657473	0.739734	-0.250023	-0.0633029	-0.0414349	-0.174943	-0.263869	0.147928
BRCA2	0.0700297	-1.03745	0.0763013	-0.408334	0.0753908	-1.39098	0.0262075	-0.112769	-0.396325	0.0777445	-0.188258	-0.0589585
BRD2	0.228481	0.394571	0.0139905	0.105151	0.123455	0.379699	0.00396146	0.152156	0.200485	0.313351	-0.0243584	0.157737
BRI3	0.350037	1.87074	0.135745	1.06416	0.974211	1.73025	0.0637305	0.529993	0.856662	0.824956	0.411527	0.371417
BRI3BP	-0.543283	-2.41169	0.0252808	-0.789482	-0.055881	-3.12836	0.22965	-0.391571	-1.19213	-0.960323	-0.0802167	-0.562902
BRK1	-0.184748	-0.391738	-0.0193114	-0.0864837	-0.0356309	-0.461939	0.0210486	-0.0645623	-0.189859	-0.278302	0.0131417	-0.149249
BRWD1	0.363077	0.364055	-0.219458	-0.299218	-0.407392	0.624897	-0.195275	0.0822014	0.115622	0.170784	-0.294984	0.239748
BSDC1	-0.32844	-0.832409	-0.261107	-0.69805	-0.998999	-0.0750856	-0.096243	-0.392462	-0.443234	-0.718757	-0.217853	-0.223106
BST1	0.332818	1.48567	0.325605	1.14981	1.4362	0.761321	0.254685	0.586533	0.674365	0.851303	0.52256	0.294859
BST2	-0.540079	-2.18884	-0.417129	-1.45107	-1.55046	-1.89944	-0.21399	-0.784823	-1.15938	-1.37713	-0.563175	-0.501825
BTBD2	-0.313576	-1.5181	-0.327955	-0.845549	-0.546298	-1.5113	-0.094488	-0.398026	-0.874626	-0.758394	-0.241921	-0.300583
BTBD3	-0.0814277	-1.00872	-0.206834	-0.941959	-0.964202	-0.79136	-0.00417561	-0.227519	-0.610561	-0.810126	-0.371859	-0.164173
BTBD7	0.00271211	0.501288	0.156178	0.288025	0.17836	0.41134	0.226901	0.0708462	0.166758	0.0600129	0.226739	0.0350589
BTF3	-0.430289	-1.49802	-0.356461	-0.998142	-1.05802	-1.2838	-0.214717	-0.477304	-0.797393	-0.998928	-0.388999	-0.385817
BTG1	0.372186	2.52541	0.539465	1.66747	1.31294	2.39535	0.289051	0.595671	1.34881	1.27806	0.664778	0.439879
BTG2	0.434714	1.65596	0.0720188	0.296689	-0.449434	2.44593	-0.108897	0.231859	0.844663	0.466143	-0.0739061	0.413351
BTG3	0.337661	0.6011	-0.289218	-0.274881	-0.635044	1.32348	-0.433837	-0.104246	0.305265	0.390999	-0.331438	0.316877
BTK	-0.721267	-2.01851	-0.0998485	-0.877315	-0.873063	-1.72533	0.157108	-0.536463	-0.990412	-1.38395	-0.133592	-0.591964
BTN3A2	-1.0804	-3.32551	-0.38705	-1.76936	-1.80312	-2.7987	0.0489176	-0.985732	-1.71138	-2.31238	-0.428756	-0.901488
BUB3	-0.647494	-2.16858	0.0482761	-0.763447	-0.54694	-2.05657	0.183611	-0.510717	-0.842173	-0.963182	-0.110888	-0.53966
BZW1	0.19395	1.30699	0.223643	0.82173	0.581305	1.46801	0.0781896	0.294385	0.730736	0.645365	0.30414	0.250359
BZW2	-0.629392	-2.9504	-0.3485	-1.67698	-1.45017	-2.79861	-0.128171	-0.753341	-1.45109	-1.58374	-0.598451	-0.631883
C10ORF10	-0.559238	-2.4937	-0.59377	-2.64452	-3.7246	-0.645771	-0.271452	-1.04826	-1.29655	-2.57282	-1.13972	-0.525939
C10ORF128	0.149268	1.74697	0.257508	0.667728	-0.137738	2.63998	0.143955	0.189936	0.885776	0.280979	0.302605	0.293582
C10ORF54	0.901629	2.88857	0.157424	1.21657	1.05763	2.62559	-0.0808371	0.787517	1.29278	1.51135	0.264282	0.749827
C11ORF1	-0.951472	-3.67499	-0.628285	-2.21936	-2.16484	-3.21962	-0.201739	-1.13381	-1.96556	-2.30023	-0.739808	-0.867076
C11ORF31	-0.34873	-2.02372	-0.290428	-1.18378	-0.92795	-2.00094	-0.108829	-0.438563	-1.01184	-0.965912	-0.458175	-0.403199
C11ORF58	-0.441816	-1.70051	-0.225426	-1.03262	-1.08829	-1.38606	-0.12552	-0.527182	-0.788722	-1.03986	-0.380193	-0.389346
C11ORF74	-0.901696	-3.22652	-0.502124	-1.81463	-1.70334	-2.82107	-0.152674	-0.951769	-1.69956	-1.97046	-0.547082	-0.790528
C12ORF57	-0.706034	-2.15772	-0.168946	-0.89074	-0.77162	-1.93456	0.0651048	-0.604212	-1.02128	-1.12307	-0.172673	-0.583695
C12ORF75	-0.88916	-3.99093	-0.0181115	-1.80916	-1.35751	-4.15096	0.231063	-0.860128	-1.81948	-1.89041	-0.527847	-0.919532
C14ORF1	-0.939377	-3.41727	-0.372078	-1.76192	-1.60359	-3.04224	-0.0714077	-0.978212	-1.66941	-1.91758	-0.511248	-0.819291
C14ORF166	-0.474724	-1.85783	-0.326844	-1.12329	-1.09061	-1.62517	-0.137889	-0.527117	-0.945062	-1.15085	-0.40239	-0.436671
C14ORF2	-0.0066039	-0.0573951	0.108123	0.296363	0.627284	-0.601504	0.0987718	0.133508	-0.0148326	0.237571	0.156368	-0.0377984
C15ORF48	2.6169	11.2484	1.37328	5.95467	4.99979	10.6368	0.276533	2.67786	5.49219	5.92273	2.02382	2.56693
C16ORF72	0.931623	3.21692	0.30577	1.54977	1.40634	2.82283	0.0142849	0.847711	1.49294	1.73308	0.434174	0.807872
C16ORF74	-0.0481805	-1.39177	0.0764545	-0.294124	0.695725	-2.5213	0.266654	0.0605653	-0.782217	-0.176838	0.0237313	-0.225804
C17ORF62	-1.2259	-3.73492	-0.0927743	-1.60167	-1.38322	-3.56576	0.310525	-0.895681	-1.77128	-2.29784	-0.249779	-1.05004
C17ORF89	-0.265001	-1.74118	-0.242336	-0.913394	-0.499413	-2.02699	-0.0747548	-0.381897	-0.91568	-0.645473	-0.32321	-0.32684
C19ORF24	-0.378936	-1.49059	-0.0546272	-0.508674	-0.0557189	-1.96581	0.13464	-0.267465	-0.774371	-0.638974	-0.0355455	-0.372098
C19ORF38	-0.155374	1.16056	0.311628	1.09682	1.05187	0.875214	0.390385	0.339192	0.474489	0.159554	0.697317	0.0123069
C19ORF43	-0.340736	-0.743802	-0.0504898	-0.250469	-0.253581	-0.615781	0.0305422	-0.185897	-0.329238	-0.487604	-0.00905808	-0.256615
C19ORF48	-1.20291	-5.32042	-0.60539	-2.81328	-2.30791	-4.9764	-0.17371	-1.30974	-2.55408	-2.69148	-0.938182	-1.15732
C19ORF53	-0.302159	-1.09296	-0.0966508	-0.487196	-0.350595	-1.21504	0.000994779	-0.305886	-0.562606	-0.503679	-0.126695	-0.282263
C19ORF70	-0.378374	-1.71932	-0.264566	-0.907677	-0.619176	-1.8729	-0.0988722	-0.425626	-0.932405	-0.840799	-0.293019	-0.383564
C19ORF81	-0.724831	-2.49808	-0.539966	-1.89067	-2.44332	-1.16266	-0.368425	-1.13396	-1.2228	-1.68894	-0.722575	-0.549034
C1ORF162	0.206036	1.60915	0.317883	1.22466	1.28417	1.13728	0.24522	0.51763	0.720187	0.743031	0.57239	0.240105
C1ORF186	-1.51008	-6.89366	-1.02275	-4.07232	-3.72827	-5.84357	-0.355602	-1.82123	-3.41947	-3.74711	-1.44885	-1.46202
C1ORF21	-2.16337	-7.90648	-1.43473	-4.92873	-5.16063	-5.8707	-0.522078	-2.4565	-4.02481	-5.09471	-1.64588	-1.85581
C1ORF228	-0.833896	-3.77958	-0.535916	-2.14867	-1.74012	-3.70354	-0.0756116	-0.847028	-1.98481	-2.1313	-0.703266	-0.85834
C1ORF43	-0.534334	-1.585	-0.191816	-0.851	-0.90628	-1.2799	-0.0975323	-0.530015	-0.73362	-1.00118	-0.241416	-0.416397
C1ORF56	0.127685	0.267829	-0.155951	-0.315889	-0.793264	1.05087	-0.205621	-0.122105	0.153259	-0.0698039	-0.269195	0.130494
C1QBP	-0.671406	-3.24577	-0.297562	-1.59811	-1.07065	-3.49726	-0.0568704	-0.693276	-1.57382	-1.51139	-0.529139	-0.702988
C1QTNF4	-2.09341	-8.84457	-1.24894	-5.00208	-4.19381	-8.63267	-0.285533	-2.21782	-4.64876	-5.11445	-1.60611	-2.04473
C20ORF24	0.473817	1.04444	-0.126853	0.277463	0.322732	1.10518	-0.142232	0.306859	0.418597	0.720028	-0.0163016	0.371824
C20ORF27	-0.929867	-3.14135	-0.200898	-1.25466	-0.771109	-3.44111	0.122519	-0.793676	-1.55253	-1.61266	-0.208056	-0.810694
C22ORF39	-0.0125454	-0.618159	-0.235805	-0.59686	-0.597377	-0.362452	-0.158832	-0.162779	-0.35191	-0.338389	-0.301303	-0.0615761
C2ORF88	-2.23131	-8.37854	-1.25392	-5.03462	-5.40527	-5.9039	-0.507042	-2.66834	-3.98009	-4.94699	-1.73712	-1.89479
C3AR1	2.05232	9.86492	1.33932	5.61712	4.73593	9.66156	0.439745	2.33947	4.874	5.11455	2.09246	2.15665
C3ORF80	-0.733686	-5.17152	-1.33858	-3.98331	-3.90557	-3.95095	-0.770236	-1.56206	-2.79085	-2.88362	-1.71968	-0.854114
C4ORF3	-0.172328	-0.00805769	0.0461971	0.239654	0.325394	-0.234962	0.124018	0.0390396	-0.0542605	-0.111439	0.203293	-0.11299
C4ORF32	-0.595152	-1.59268	-0.140566	-0.938562	-1.19191	-0.963243	0.0772271	-0.544929	-0.778331	-1.19998	-0.213589	-0.467856
C4ORF48	0.522861	1.60909	0.282642	1.24152	1.69968	0.729122	0.135214	0.657801	0.743066	1.28269	0.46056	0.411082
C5ORF24	-0.00250987	-1.39537	-0.458631	-1.33118	-1.28887	-1.12102	-0.273094	-0.414721	-0.824557	-0.749791	-0.65564	-0.139608
C5ORF56	-0.752693	-2.52128	-0.27567	-1.62248	-1.80967	-2.07563	0.121658	-0.752408	-1.35926	-1.97396	-0.453173	-0.684459
C6ORF226	0.66277	1.03504	-0.21343	0.0218726	0.0386816	1.05138	-0.256451	0.301326	0.35543	0.683944	-0.245105	0.455639
C6ORF25	-2.18328	-8.32566	-1.53904	-5.38266	-5.87662	-5.56605	-0.622387	-2.65913	-4.16163	-5.2501	-1.90294	-1.88036
C6ORF48	-0.249758	-0.924719	-0.245814	-0.689688	-0.840485	-0.63368	-0.188446	-0.361244	-0.469833	-0.639764	-0.313224	-0.218528
C7ORF43	0.0940279	0.571236	0.0792809	0.562721	0.836826	0.367451	0.161992	0.28021	0.188985	0.320823	0.350303	0.120342
C7ORF50	-0.162049	-0.254681	0.212123	0.141888	0.191489	-0.454085	0.156859	-0.0739056	-0.0412401	-0.110859	0.140883	-0.113333
C7ORF73	-0.146306	-0.433825	-0.0322041	-0.055173	0.088007	-0.540499	0.0487986	-0.0448589	-0.217522	-0.209276	0.0277282	-0.128494
C8ORF59	-0.144479	-0.983415	-0.186553	-0.599959	-0.472457	-1.00074	-0.0877851	-0.254045	-0.500341	-0.431303	-0.254309	-0.17641
C9ORF16	-0.176313	-0.583994	-0.190024	-0.338168	-0.267599	-0.614781	-0.0961269	-0.167145	-0.368914	-0.373339	-0.115014	-0.158926
C9ORF43	-1.23149	-5.52328	-1.13477	-3.70298	-3.67429	-4.40368	-0.482896	-1.62282	-2.93014	-3.45923	-1.37325	-1.17564
C9ORF72	0.72648	2.9678	0.284164	1.52171	1.27925	2.92885	0.0172539	0.730131	1.40294	1.53932	0.491276	0.699388
C9ORF78	-0.131138	-0.833145	-0.246095	-0.668265	-0.707339	-0.59601	-0.172752	-0.280463	-0.444235	-0.48629	-0.311819	-0.143516
CA1	-4.36979	-17.7797	-2.45617	-9.75568	-8.92702	-14.6947	-0.829671	-5.0285	-8.50922	-9.17953	-3.20361	-3.88897
CA2	0.424798	0.916419	0.141894	0.459111	0.532009	0.818446	-0.0760664	0.129039	0.530394	1.05439	0.0848124	0.3653
CA5B	0.702145	0.876839	-0.142063	-0.108498	-0.128317	0.911322	-0.306961	0.154718	0.388024	0.786658	-0.338297	0.490223
CACUL1	0.21177	0.423299	-0.189063	-0.171127	-0.448343	0.948541	-0.193459	-0.0137958	0.166341	0.117881	-0.194766	0.185631
CACYBP	-0.405986	-1.73238	0.0117776	-0.653355	-0.342092	-1.92004	0.0725043	-0.351562	-0.729739	-0.709866	-0.162646	-0.390489
CALM1	0.258199	1.05025	0.350862	0.806336	0.797143	0.756759	0.116701	0.272485	0.652375	0.859792	0.277008	0.240319
CALM2	-0.579876	-1.55489	-0.0262004	-0.598455	-0.620588	-1.29962	0.0869383	-0.423987	-0.63674	-0.871387	-0.100018	-0.459856
CALM3	-0.116354	-0.00181393	0.243278	0.43333	0.566186	-0.17348	0.167924	0.120721	0.147489	0.15909	0.244022	-0.0657335
CALN1	-1.42557	-4.98359	-1.04725	-3.42051	-4.05345	-3.01396	-0.48603	-1.86579	-2.53754	-3.418	-1.22929	-1.1604
CALR	-0.240561	-1.25348	-0.0818292	-0.443577	-0.0357335	-1.66514	0.0180232	-0.201259	-0.617475	-0.371665	-0.11838	-0.275456
CALU	-0.231603	-0.71325	0.0424846	-0.132016	0.0717821	-0.893199	0.164221	-0.160424	-0.35814	-0.290761	0.0806985	-0.195797
CAMK1	0.698214	3.41822	0.869556	2.97012	3.71303	2.09064	0.625203	1.31559	1.74713	2.45699	1.4041	0.711975
CAMLG	-0.5352	-1.75809	-0.53677	-1.19955	-1.35804	-1.03757	-0.252724	-0.640294	-0.949998	-1.21206	-0.429364	-0.420515
CAMTA1	-0.0556008	-0.351186	-0.0988885	-0.223909	-0.19508	-0.31447	-0.0894751	-0.155787	-0.192112	-0.0411477	-0.105644	-0.0578358
CANX	-0.209966	-0.8166	-0.00044546	-0.307509	-0.128443	-1.00714	0.0557741	-0.159199	-0.400362	-0.327909	-0.0530361	-0.211252
CAP1	0.0191269	0.232236	0.179757	0.291958	0.284464	0.113347	0.154092	0.137412	0.195233	0.0970243	0.131504	0.0174868
CAPG	0.314546	1.02668	0.472576	0.930126	1.15295	0.271985	0.32042	0.454762	0.573024	0.786685	0.373561	0.218219
CAPN1	-0.62587	-2.47368	-0.254549	-1.37691	-1.3481	-2.0648	-0.0187758	-0.685176	-1.18362	-1.37602	-0.44495	-0.577429
CAPN2	0.500393	2.50953	0.400791	1.53735	1.31766	2.35432	0.146271	0.59738	1.27935	1.26751	0.569786	0.536476
CAPNS1	0.23494	0.971037	0.170031	0.690089	0.818819	0.581436	0.128062	0.365178	0.414861	0.542525	0.283958	0.195204
CARD19	0.664705	2.31207	-0.00624148	0.909272	0.690765	2.4335	-0.136749	0.608832	1.04593	1.09614	0.190879	0.597384
CARHSP1	-0.262282	0.145178	0.588774	0.985125	1.32599	-0.479185	0.592715	0.323454	0.249247	0.217163	0.67415	-0.165297
CASP4	-0.499576	-0.895686	-0.293065	-0.58053	-0.879468	-0.325647	-0.125089	-0.405178	-0.51514	-1.07172	-0.139698	-0.328126
CASP8	0.154417	-0.0868214	-0.156933	-0.453743	-0.603618	0.253396	-0.165285	-0.0816386	-0.0457096	-0.151903	-0.289256	0.0978618
CAST	0.373255	2.01456	0.310466	1.23638	1.0044	1.93237	0.0995592	0.417771	1.04595	1.06005	0.453202	0.421738
CAT	-0.286553	-2.74976	-0.357082	-1.5938	-0.999647	-3.0432	-0.149341	-0.482038	-1.35906	-1.08536	-0.665856	-0.454284
CATSPER2	-0.707596	-3.129	-0.48442	-2.03045	-2.1391	-2.42217	-0.176985	-1.02009	-1.5721	-1.9156	-0.747232	-0.657805
CBFA2T3	-1.0662	-3.0018	-0.382483	-1.68769	-1.93584	-2.10967	0.0701359	-0.94249	-1.52809	-2.19519	-0.396848	-0.856856
CBX3	-0.253817	-1.09522	-0.137403	-0.551316	-0.442085	-0.991433	-0.0377448	-0.243714	-0.497199	-0.529356	-0.189724	-0.240445
CBX4	0.68401	1.5205	0.323201	0.887014	1.24655	0.709724	0.149029	0.576297	0.734491	1.25658	0.262059	0.492024
CC2D1A	-0.59398	-2.74556	-0.366324	-1.61776	-1.42978	-2.43808	-0.00652317	-0.688457	-1.41927	-1.57445	-0.517978	-0.593743
CCDC107	-0.247012	-0.545974	0.133189	-0.23117	-0.36806	-0.42629	0.176808	-0.175566	-0.249431	-0.511845	0.00503113	-0.203921
CCDC12	-0.0794843	-0.707741	-0.143663	-0.551434	-0.478552	-0.725392	-0.0252493	-0.167341	-0.410079	-0.390743	-0.214607	-0.128538
CCDC167	-0.616135	-3.15503	0.152753	-1.03986	-0.189318	-3.9302	0.343621	-0.49405	-1.41428	-1.05678	-0.191818	-0.691891
CCDC189	-0.207846	-1.9394	-0.222831	-1.09738	-0.539638	-2.35559	0.0351821	-0.281697	-1.06459	-0.808266	-0.364657	-0.343749
CCDC28B	-1.35379	-4.99815	-0.546446	-2.54813	-2.28471	-4.40365	0.000202819	-1.35832	-2.45859	-2.71522	-0.71902	-1.2087
CCDC34	-1.46338	-5.97661	-0.526194	-2.86963	-2.26508	-5.68097	0.043702	-1.4924	-2.86019	-2.97279	-0.825649	-1.363
CCDC50	-0.563161	-0.260094	0.936943	1.14595	1.50404	-1.23279	1.02012	0.251352	0.00970744	-0.237972	0.940294	-0.423412
CCDC58	-1.27987	-6.35314	-0.759636	-3.34118	-2.41994	-6.31079	-0.110509	-1.36804	-3.16304	-3.19261	-1.09667	-1.32588
CCDC59	-0.0146455	-0.228922	-0.101866	-0.281561	-0.386052	-0.0779	-0.154471	-0.19296	-0.105796	-0.108796	-0.170164	-0.00777315
CCDC69	0.170387	1.63097	0.235781	0.973736	0.6849	1.76524	0.100493	0.354692	0.819382	0.552718	0.425499	0.275161
CCDC71L	0.427631	2.33508	0.17906	1.11565	0.781544	2.4624	0.0639038	0.541138	1.06342	0.858991	0.433376	0.47538
CCDC81	-1.81643	-6.24956	-0.583563	-3.59064	-3.82645	-4.8793	0.252684	-1.73196	-3.11808	-4.39904	-0.98202	-1.59871
CCDC85B	-0.20488	-0.345042	0.0699214	0.167748	0.365546	-0.629958	0.12827	-0.016425	-0.152286	-0.130601	0.169044	-0.154376
CCDC88C	0.637905	1.93208	0.289217	1.0214	1.03524	1.52107	0.0510038	0.531366	0.960483	1.15822	0.280621	0.536707
CCL23	1.18986	2.17817	0.580628	1.63374	2.81652	0.110805	0.35168	1.15222	0.992715	2.29592	0.537646	0.767467
CCL3	1.57609	6.08598	0.842978	3.40145	3.15043	5.46493	0.105058	1.55622	3.10843	3.66182	1.09261	1.48552
CCL3L3	1.14155	5.03506	0.428847	2.63359	2.17772	4.90398	-0.131753	1.02732	2.44221	2.75584	0.846112	1.18358
CCL4	2.51654	10.6947	0.947906	5.30531	4.07933	11.0318	-0.1046	2.35013	5.20928	5.47363	1.6636	2.53812
CCL5	1.54917	3.1612	0.398794	1.55059	2.21686	1.80321	0.00532114	1.17855	1.49621	2.69226	0.274742	1.10285
CCM2	-0.885141	-2.09096	-0.0843069	-0.907805	-1.17606	-1.36664	0.218665	-0.698014	-0.944345	-1.53184	-0.0999632	-0.659031
CCNA2	-1.11425	-6.07717	0.00567658	-2.43687	-1.05235	-6.88049	0.331303	-1.01928	-2.64676	-2.30137	-0.66781	-1.22507
CCNB1IP1	-0.645625	-3.32208	-0.640936	-2.21728	-2.14811	-2.8211	-0.328682	-0.990938	-1.69527	-1.89955	-0.887722	-0.653113
CCNB2	-0.902495	-3.86323	0.402206	-0.889735	0.134685	-4.52825	0.571784	-0.542066	-1.46606	-1.17318	-0.00349159	-0.878429
CCND2	-0.606638	-3.2745	-0.910963	-2.40131	-2.32474	-2.41364	-0.482617	-0.993519	-1.80288	-1.83625	-0.961217	-0.608098
CCND3	-0.107188	-0.48822	0.203179	-0.277174	-0.375282	-0.479817	0.250346	-0.00796206	-0.183159	-0.461203	-0.0699689	-0.160336
CCNDBP1	-0.450832	-1.04141	-0.144297	-0.599074	-0.834842	-0.476222	0.0175017	-0.355468	-0.500362	-0.949994	-0.135157	-0.328237
CCNG1	-0.692434	-2.9242	-0.433315	-1.71523	-1.67295	-2.41775	-0.159986	-0.838892	-1.43584	-1.65674	-0.619018	-0.645
CCNI	-0.150072	-0.433408	-0.222488	-0.498275	-0.782426	0.0785429	-0.192524	-0.231066	-0.19443	-0.458699	-0.259988	-0.104337
CCNL1	0.569526	1.83466	0.0980003	0.72537	0.490448	1.90601	-0.0839357	0.40569	0.877726	1.06484	0.122157	0.491977
CCR1	2.6291	10.0834	1.57828	5.87072	5.72697	8.66422	0.504471	2.76561	5.07649	6.01978	2.03955	2.43624
CCR7	0.410147	2.70563	0.527927	1.31919	0.443428	3.48397	0.247748	0.449573	1.44219	0.91213	0.50609	0.526562
CCT2	-0.863692	-3.50539	-0.343194	-1.86276	-1.67344	-3.24014	-0.0800073	-0.939973	-1.65826	-1.85012	-0.613271	-0.807179
CCT3	-0.952455	-3.37174	-0.358942	-1.84051	-1.89073	-2.84194	-0.131546	-1.0342	-1.58556	-1.99614	-0.604653	-0.823488
CCT4	-0.48349	-2.07424	-0.374239	-1.31186	-1.26431	-1.74875	-0.198695	-0.579106	-1.03817	-1.23038	-0.491569	-0.453627
CCT5	-0.663625	-2.29205	0.127055	-0.630675	-0.186772	-2.6307	0.234225	-0.4376	-0.951718	-0.989487	-0.0374681	-0.591434
CCT6A	-0.527781	-1.41115	-0.144174	-0.560015	-0.555031	-1.08919	-0.0037195	-0.395156	-0.617467	-0.892986	-0.105575	-0.395457
CCT7	-0.883549	-3.78404	-0.336934	-1.95639	-1.69818	-3.53344	-0.0421836	-0.97527	-1.78143	-1.94453	-0.649989	-0.847441
CCT8	-0.646081	-2.64823	-0.284046	-1.41301	-1.29448	-2.4121	-0.100902	-0.692102	-1.25642	-1.44458	-0.498899	-0.611465
CD14	1.88492	9.91238	1.40836	6.21207	5.88675	8.99462	0.718456	2.69012	4.79146	5.19441	2.54807	2.02354
CD151	0.0857562	0.315155	-0.202356	-0.00450305	-0.215926	0.877443	-0.273118	-0.12754	0.173195	0.263951	-0.0944231	0.14852
CD164	-0.755736	-2.06165	-0.38066	-1.24616	-1.53615	-1.27848	-0.14345	-0.725285	-1.00129	-1.60502	-0.381053	-0.572699
CD19	-1.98203	-7.35159	-0.44791	-3.79866	-3.58633	-6.52012	0.288424	-1.8581	-3.51592	-4.5099	-1.04275	-1.8101
CD1D	1.33193	5.67182	1.41868	3.85603	4.10739	3.87321	0.816496	1.78831	2.86173	3.29743	1.59248	1.20836
CD22	-0.128392	1.78958	0.788084	1.34581	0.678438	2.03475	0.625309	0.349902	1.02825	0.169631	0.791138	0.0984111
CD24	-2.74181	-12.1308	-0.907612	-6.70562	-6.12386	-11.0823	0.218291	-2.95482	-5.76746	-6.86363	-2.18417	-2.72841
CD27	-0.863803	-2.04796	-0.0438852	-1.35239	-2.00327	-0.942386	0.243959	-0.767511	-1.01098	-2.12446	-0.275958	-0.655948
CD300C	1.29735	4.73735	0.730976	3.03147	3.45386	3.60642	0.377584	1.5423	2.28414	3.08362	1.16466	1.15657
CD300LB	1.51962	7.18674	1.51524	4.76986	4.71951	5.87854	0.783581	2.03787	3.6773	4.131	1.94288	1.51994
CD33	0.0291661	-0.0611533	0.0342437	0.0895774	0.356133	-0.468325	0.140498	0.154095	-0.126602	-0.0771349	0.0958658	-0.0261986
CD34	-2.85794	-10.6232	-1.53922	-6.37187	-6.67576	-8.3378	-0.484994	-3.24667	-5.25223	-6.58223	-2.15496	-2.52406
CD36	0.620821	4.06016	1.20585	3.46314	3.89785	2.70149	0.780428	1.40934	2.19179	2.57113	1.64115	0.718491
CD37	-0.179627	-0.0433438	-0.19527	-0.280819	-0.687036	0.403351	-0.130767	-0.187296	-0.120728	-0.543053	-0.131478	-0.101072
CD38	-0.598198	-2.24824	0.142415	-0.775354	-0.277384	-2.7807	0.389364	-0.302737	-1.09993	-1.16987	-0.0433712	-0.613683
CD3E	-1.16229	-4.87629	-0.501053	-2.65736	-2.29693	-4.42225	0.0780701	-1.22983	-2.48197	-2.85662	-0.760321	-1.10202
CD4	0.776175	3.87807	0.778428	2.69169	2.84795	2.95521	0.434157	1.18059	1.89064	2.24663	1.15204	0.780902
CD40LG	-1.76031	-6.90918	-0.98884	-4.12554	-4.13626	-5.29676	-0.257558	-2.00771	-3.42094	-4.15135	-1.33942	-1.55994
CD44	0.526302	2.2184	0.208855	1.15661	0.968106	1.95464	-0.03614	0.505577	1.04449	1.15306	0.336673	0.497095
CD47	-0.356153	-1.04197	-0.10242	-0.515665	-0.510409	-0.827893	0.0284534	-0.245055	-0.494145	-0.74399	-0.111098	-0.290663
CD48	-1.01625	-0.667853	0.488797	0.795467	0.927418	-1.00102	0.677149	-0.0731142	-0.256988	-0.924712	0.900013	-0.624939
CD52	-0.270704	-0.844067	-0.631824	-1.23202	-1.78447	0.230548	-0.362304	-0.399152	-0.624102	-1.27337	-0.564808	-0.217967
CD53	0.0829631	0.982799	0.256629	0.623618	0.397675	0.911936	0.205608	0.283608	0.492211	0.19616	0.276274	0.109369
CD55	0.461815	2.74131	0.344621	1.58827	1.10437	3.05918	0.0518814	0.51918	1.44348	1.38972	0.562916	0.569495
CD59	-1.49992	-5.41653	-0.668003	-3.12263	-3.23488	-4.51583	-0.154819	-1.70734	-2.69268	-3.2592	-1.00368	-1.32485
CD63	0.377602	1.89718	0.097332	1.09521	0.970385	1.8941	-0.0695602	0.441812	0.923249	1.13278	0.364017	0.411299
CD68	1.21069	4.82273	0.514077	2.34432	1.88213	4.54496	0.0290026	1.14207	2.32637	2.4532	0.712574	1.13756
CD69	-0.0890636	-2.32078	-0.861288	-2.53571	-2.96839	-1.03701	-0.700637	-0.879159	-1.1861	-1.42162	-1.32086	-0.223374
CD7	-0.337423	-2.95943	-1.0351	-2.5171	-2.47156	-1.96644	-0.592808	-0.881188	-1.7112	-1.7209	-1.12173	-0.429714
CD70	2.2097	7.75218	2.01591	5.82303	7.31133	3.85984	1.19476	2.89832	3.83415	5.46689	2.39121	1.81974
CD72	-0.552558	-0.914778	0.324846	-0.241724	-0.504458	-0.700337	0.423604	-0.296885	-0.361292	-1.02745	0.162512	-0.401578
CD74	-0.201632	-0.590845	-0.0511069	-0.660809	-1.11056	-0.359075	-0.0730915	-0.337292	-0.266955	-0.703518	-0.339473	-0.201367
CD79A	-0.59842	-3.41938	-0.155898	-2.45082	-2.70448	-2.89482	0.178401	-0.867844	-1.63919	-2.35422	-0.940598	-0.730952
CD79B	-0.744229	-2.81149	0.0851645	-1.56043	-1.53087	-2.83028	0.407726	-0.570614	-1.3427	-2.00439	-0.380456	-0.759616
CD81	-0.205992	-0.863439	-0.115885	-0.655253	-0.807335	-0.597216	-0.0487566	-0.31535	-0.39743	-0.612753	-0.262615	-0.191106
CD82	-0.0339235	0.293938	-0.387043	-0.252214	-0.735296	1.28863	-0.340009	-0.193882	0.0725302	-0.112913	-0.186036	0.0755427
CD83	1.09386	4.61684	0.521411	2.1944	1.52464	4.75277	-0.0106367	0.965733	2.33826	2.37611	0.654724	1.08891
CD84	-0.107337	0.258593	-0.198242	0.170861	0.131483	0.477874	-0.0600192	-0.0173077	-0.0191453	-0.0658788	0.147965	-0.00342592
CD86	1.31652	6.2414	1.10025	3.99083	3.94426	5.1504	0.618442	1.82892	3.02509	3.32358	1.61446	1.29138
CD9	0.179724	2.2747	0.420849	0.814261	-0.416148	3.29833	0.221984	0.262311	1.25121	0.169223	0.291991	0.336416
CD93	1.25465	6.02051	1.26623	4.26293	4.46759	4.81137	0.717138	1.86499	3.08724	3.61605	1.78127	1.264
CD96	0.18967	-3.27433	-1.22941	-3.46037	-3.30944	-2.31842	-0.871783	-0.822793	-1.89175	-1.70211	-1.77695	-0.203484
CD99	0.143735	-0.0712515	-0.263344	-0.477063	-0.581826	0.235713	-0.179977	0.0849614	-0.102544	-0.31737	-0.316174	0.0554736
CDA	1.10313	5.39134	1.10905	4.27018	5.13936	3.26671	0.776624	1.91842	2.55491	3.3783	1.91896	1.07894
CDADC1	0.198868	0.13287	-0.267997	-0.339788	-0.487063	0.614447	-0.297546	-0.0809498	0.0280443	0.0765761	-0.271778	0.168319
CDC20	-1.1006	-5.79971	0.205806	-2.03399	-0.658841	-6.4837	0.534417	-0.829244	-2.39111	-2.03198	-0.471555	-1.1981
CDC37	-0.399626	-1.48769	-0.169624	-0.830152	-0.81565	-1.27763	-0.0183895	-0.424128	-0.729441	-0.85893	-0.260283	-0.362326
CDC42	0.255183	0.951351	0.046603	0.41057	0.239078	1.02431	-0.0638996	0.191038	0.468849	0.557651	0.0645352	0.229785
CDC42EP3	0.965189	3.4006	0.662277	2.12601	2.20583	2.58219	0.211464	0.991917	1.77249	2.21264	0.70109	0.845304
CDC42SE1	0.523031	1.82862	0.0696708	0.656597	0.370875	1.91078	-0.161709	0.310335	0.856616	0.941769	0.110704	0.488404
CDC6	-0.969227	-4.1758	-0.00941087	-1.44421	-0.497814	-4.563	0.307874	-0.733742	-1.86147	-1.64879	-0.24341	-0.934409
CDCA5	-0.603624	-4.14432	0.0397135	-1.45388	-0.257044	-4.61748	0.144561	-0.590246	-1.65041	-0.995859	-0.437043	-0.710072
CDCA7	-1.50215	-7.00808	-0.718122	-3.64484	-2.81133	-6.90372	-0.106756	-1.65491	-3.42029	-3.4976	-1.18932	-1.50569
CDCA7L	-1.24625	-5.23479	-0.640673	-2.91755	-2.62755	-4.65272	-0.0677306	-1.30625	-2.59952	-3.00773	-0.949203	-1.19456
CDK1	-0.602008	-3.89088	0.396192	-0.953149	0.451131	-4.92437	0.452091	-0.341753	-1.44119	-0.852957	-0.136586	-0.719198
CDK11A	0.192885	0.427552	-0.115983	-0.0803696	-0.291909	0.95863	-0.165183	0.0466413	0.241334	0.123666	-0.123778	0.194164
CDK11B	-0.0991032	-0.533446	-0.115153	-0.420823	-0.491513	-0.238614	-0.107076	-0.222369	-0.230841	-0.31975	-0.178444	-0.0726099
CDK13	-0.0152501	-0.734254	-0.0717253	-0.662192	-0.611147	-0.842378	0.0826017	-0.102897	-0.486957	-0.620978	-0.262406	-0.131097
CDK2AP1	-0.413841	-1.75082	-0.246402	-0.996786	-0.889454	-1.56178	-0.0783737	-0.43666	-0.883296	-0.984314	-0.340979	-0.399249
CDK2AP2	-0.555185	-2.20753	0.120775	-0.753257	-0.293402	-2.64868	0.341736	-0.345348	-1.01396	-1.05315	-0.079164	-0.563256
CDK4	-0.927476	-3.13344	-0.148956	-1.21017	-0.898417	-3.03021	0.0479143	-0.830649	-1.39293	-1.44613	-0.267379	-0.784179
CDK6	-0.707614	-3.41095	-0.618975	-2.11754	-1.93177	-3.0082	-0.232595	-0.93287	-1.78377	-1.88083	-0.789222	-0.716738
CDKN1A	1.63372	5.57886	0.601969	2.66293	2.19399	5.38588	-0.0938663	1.29578	2.81462	3.34234	0.670524	1.47287
CDKN2A	1.10261	4.51622	1.59637	3.97577	4.95704	2.17944	1.06911	1.88176	2.46565	3.26089	1.78515	0.962171
CDKN2C	0.166992	0.41294	0.416436	0.679997	1.02314	-0.140995	0.307091	0.323366	0.317407	0.559739	0.33636	0.111989
CDKN2D	1.00117	2.74373	0.37189	1.13678	0.836359	2.81603	-0.0220621	0.728418	1.51462	1.74041	0.152167	0.823941
CDKN3	-0.751633	-3.68762	0.410167	-0.837004	0.279213	-4.40587	0.488108	-0.466895	-1.32834	-0.877134	-0.0369524	-0.763529
CDT1	-0.972191	-5.28223	-0.434097	-2.44968	-1.5071	-5.28511	-0.0557541	-1.01198	-2.40715	-2.18248	-0.835082	-1.03356
CDV3	0.300072	1.57131	0.0918108	0.840537	0.711225	1.56341	0.0246313	0.355256	0.72863	0.772406	0.32376	0.334028
CEACAM4	-0.682722	-3.28794	-0.420946	-1.62462	-0.844385	-3.74125	0.0726034	-0.591429	-1.80909	-1.74747	-0.404172	-0.723815
CEBPA	0.296165	-0.715852	-0.238112	-0.472435	0.28601	-1.46688	-0.0882025	0.168242	-0.525012	0.0643341	-0.266344	0.0430982
CEBPB	1.02813	3.99407	0.335632	2.08558	1.76317	3.92848	-0.0496411	0.950879	1.97732	2.28548	0.598158	0.980151
CEBPD	1.02667	4.50663	0.839547	3.17673	3.69646	2.83927	0.540604	1.54398	2.13703	2.7335	1.34236	0.938055
CEBPE	-1.68186	-8.05514	-0.610548	-3.28702	-1.24204	-9.06161	0.39506	-1.30928	-4.04368	-3.51585	-0.729341	-1.75752
CEBPG	0.42113	0.344171	-0.0783334	-0.188496	-0.153481	0.309746	-0.185262	0.0717391	0.150541	0.443142	-0.257623	0.267549
CEBPZOS	-0.160365	-1.30658	-0.305105	-1.18651	-1.32464	-0.957969	-0.219578	-0.512413	-0.695315	-0.773992	-0.534592	-0.202631
CECR1	0.43156	2.57595	1.05882	2.70214	3.44339	0.830152	0.794504	1.0831	1.38407	1.90818	1.33769	0.432328
CELF1	0.343336	0.655076	-0.0927766	0.0367008	0.0140468	0.624681	-0.0930206	0.231778	0.218416	0.221142	-0.101677	0.234904
CELF2	0.198869	0.404787	-0.0478796	-0.0668393	-0.256385	0.467553	-0.0822309	0.0189763	0.146176	0.132572	-0.136765	0.133702
CENPF	-0.922803	-3.96616	0.388332	-1.05252	-0.222169	-4.34524	0.468251	-0.718712	-1.43313	-1.20784	-0.121121	-0.866128
CENPH	-1.04812	-5.23625	-0.382303	-2.58704	-1.90143	-5.26811	-0.0914094	-1.24843	-2.42895	-2.28932	-0.883801	-1.07348
CENPM	-1.02814	-5.27798	0.053013	-1.74982	-0.34361	-6.03042	0.35429	-0.76584	-2.25733	-1.78004	-0.387385	-1.09041
CENPN	-0.26083	-1.82972	0.102067	-0.547792	-0.0349741	-2.01449	0.0676766	-0.300882	-0.62067	-0.316564	-0.171875	-0.287423
CENPU	-0.711756	-3.84128	-0.091133	-1.4748	-0.602571	-4.0165	0.113849	-0.663395	-1.60231	-1.24383	-0.419083	-0.738853
CENPV	-0.518926	-2.18276	-0.343959	-1.12648	-0.928975	-1.81322	-0.172609	-0.611803	-1.03627	-1.03648	-0.373981	-0.445772
CENPW	-0.470097	-2.42534	0.21685	-0.539063	0.280312	-2.98838	0.237757	-0.296285	-0.883011	-0.521669	-0.0401671	-0.480948
CEP135	-0.438663	-1.83415	-0.215906	-1.11925	-1.14146	-1.42378	0.068	-0.468123	-0.942838	-1.23655	-0.348636	-0.424362
CEP170	0.696905	1.60031	-0.102815	0.332234	0.20248	1.74442	-0.239606	0.413894	0.692319	0.862641	-0.101445	0.548613
CERS6	0.465714	-0.534112	-0.514087	-1.21801	-1.14331	-0.398601	-0.449344	-0.158717	-0.458347	-0.143835	-0.774433	0.192439
CES1	2.78829	10.2564	2.45003	7.5651	9.12134	6.12613	1.38728	3.68181	5.19811	7.12021	3.05579	2.40481
CFD	1.2785	3.84393	0.211832	2.11814	2.72157	2.6203	0.0249125	1.39552	1.61261	2.55516	0.681041	1.0148
CFL1	0.0180464	0.214021	0.181705	0.393868	0.565592	-0.183185	0.142932	0.212141	0.177257	0.240477	0.181962	-0.000712149
CFLAR	0.310798	1.01212	-0.061431	0.240607	0.0621013	1.11309	-0.137116	0.175799	0.402152	0.427193	-0.00188193	0.274335
CFP	0.91628	3.10562	0.101797	1.33267	1.14553	2.94666	-0.0690438	0.825302	1.36454	1.49658	0.332752	0.797015
CGRRF1	-0.209795	-0.495634	-0.340458	-0.653822	-1.03516	0.334809	-0.211908	-0.377947	-0.295521	-0.63594	-0.261016	-0.102174
CH17-264L24.1	-2.06067	-7.08576	-0.772792	-4.17206	-4.42792	-5.5519	0.0490097	-2.06557	-3.5217	-4.84383	-1.19877	-1.78526
CH17-373J23.1	-0.294591	-0.307051	0.414239	0.654372	1.05268	-0.954742	0.396394	0.0508382	-0.0291144	0.166138	0.494758	-0.20262
CH507-9B2.5	-1.03711	-5.08345	-0.970708	-3.33622	-3.11363	-4.11875	-0.322409	-1.38581	-2.69293	-3.06527	-1.18337	-1.0196
CHAF1A	-0.903469	-3.3607	-0.105722	-1.32521	-0.822875	-3.36942	0.162062	-0.719106	-1.51834	-1.61234	-0.256608	-0.805195
CHCHD10	0.128564	0.301976	0.155601	0.305302	0.538406	-0.271813	0.107198	0.166634	0.134459	0.232265	0.144956	0.0798022
CHCHD2	-0.0795324	-0.37915	-0.129211	-0.244246	-0.214076	-0.359235	-0.111181	-0.0982992	-0.169041	-0.142442	-0.130259	-0.0796115
CHCHD3	-0.664716	-2.62884	-0.146033	-1.16266	-0.850447	-2.581	0.0849351	-0.570052	-1.23424	-1.33544	-0.304772	-0.626071
CHCHD5	-0.22093	-1.24185	-0.184683	-0.661557	-0.334257	-1.41563	0.00349606	-0.176331	-0.683726	-0.610724	-0.189257	-0.261267
CHCHD7	-0.41785	-1.4655	0.0582195	-0.58948	-0.394703	-1.68465	0.164543	-0.351872	-0.677471	-0.753691	-0.0804329	-0.384263
CHD1	0.583685	1.71038	0.113056	0.593704	0.353356	1.85691	-0.106974	0.407921	0.845555	0.967165	0.0550228	0.490692
CHD2	0.498382	1.73843	0.14669	0.729193	0.514574	1.6905	-0.0288978	0.355069	0.838405	0.900136	0.17433	0.452435
CHID1	-0.404627	-2.41525	-0.403125	-1.46464	-1.19285	-2.34588	-0.229435	-0.665611	-1.22204	-1.11269	-0.582628	-0.441559
CHML	0.508084	0.895919	0.177434	0.361233	0.547439	0.369423	0.094865	0.341009	0.365783	0.671016	0.0489411	0.32633
CHMP1B	0.208352	1.19891	0.131401	0.526556	0.118706	1.49774	6.39796e-05	0.153814	0.646467	0.460023	0.135301	0.2493
CHMP2B	0.0703976	0.665587	-0.119131	0.107969	-0.24411	1.13236	-0.0732652	-0.00806835	0.224938	0.0981239	0.0203811	0.121918
CHMP4B	0.494152	2.16296	0.261657	1.16345	0.923229	2.14812	0.0113476	0.514379	1.11528	1.12928	0.360934	0.497105
CHMP7	-0.925327	-2.59141	-0.183962	-1.19168	-1.10964	-2.31891	0.165407	-0.731613	-1.31844	-1.75323	-0.157804	-0.74532
CHP1	0.499676	2.0426	0.0794224	1.02068	0.92958	1.94531	-0.050852	0.51621	0.886994	1.09588	0.327276	0.472949
CHPF	-0.397492	-1.21301	0.310843	-0.148019	0.128987	-1.55908	0.474404	-0.185557	-0.597639	-0.586387	0.190041	-0.380774
CHPT1	-0.278969	-1.23404	-0.241871	-0.775244	-0.832674	-0.774661	-0.184233	-0.422293	-0.555101	-0.647543	-0.323401	-0.231063
CHRAC1	-0.169819	-0.183715	-0.0887324	-0.185723	-0.483623	0.370067	-0.0843561	-0.249534	-0.0445542	-0.253355	-0.0609685	-0.0611603
CHRM3	-2.09051	-7.94377	-1.71927	-5.72307	-6.71851	-4.57641	-0.834122	-2.77338	-4.01184	-5.51533	-2.14891	-1.76469
CHST11	0.0906384	0.0369032	-0.197695	-0.331039	-0.564678	0.457647	-0.18526	-0.103773	-0.0280164	-0.113916	-0.235812	0.06978
CHST12	-1.1653	-5.01813	-0.853685	-3.17804	-3.10236	-4.26374	-0.242534	-1.42125	-2.63656	-3.04288	-1.12191	-1.13166
CHST15	-0.150113	2.42354	0.747607	1.71533	0.862707	2.99462	0.579921	0.426115	1.33883	0.334418	0.970503	0.186898
CHST7	0.603015	3.48967	0.533102	1.98047	1.49782	3.53215	0.196754	0.692093	1.73915	1.63415	0.794569	0.714118
CHSY1	0.551851	2.15661	0.468358	1.52537	1.77959	1.3997	0.229392	0.689104	1.10393	1.45784	0.620968	0.509745
CIITA	-0.447597	-1.02831	-0.0199282	-0.715124	-1.02354	-0.747535	0.207576	-0.367807	-0.628861	-1.27789	-0.125413	-0.376747
CIR1	0.0758065	0.0946111	-0.225147	-0.310226	-0.480103	0.352871	-0.169533	-0.0685023	-0.0719629	-0.151105	-0.190836	0.0542172
CIRBP	-0.143413	-0.508704	-0.289085	-0.641713	-0.934701	-0.0064501	-0.253833	-0.273996	-0.268061	-0.505343	-0.33544	-0.112712
CISD1	-0.824954	-3.3534	-0.230435	-1.55028	-1.02886	-3.55506	0.126028	-0.712523	-1.71311	-1.76456	-0.371636	-0.806315
CISD2	-0.693633	-2.27929	-0.237468	-1.01317	-0.810506	-2.03599	0.0405074	-0.558658	-1.12943	-1.25507	-0.212874	-0.59135
CITED4	0.51542	-0.199019	-0.036716	-0.194879	0.574003	-1.28487	-0.0983762	0.208317	-0.19969	0.616599	-0.218441	0.21673
CITF22-49E9.3	-0.41794	0.132492	0.178893	-0.109777	-1.01984	1.27609	0.27231	-0.297584	0.105251	-0.958318	0.136435	-0.173775
CKAP4	1.83814	6.692	1.22957	4.50342	5.36564	4.44503	0.750385	2.3737	3.17926	4.25791	1.80513	1.58165
CKB	-0.114641	0.631569	-0.0278859	0.29324	-0.164247	1.29112	-0.0131972	-0.11996	0.314422	0.0473406	0.175178	0.0596768
CKS1B	-0.809735	-3.71243	0.163008	-1.10694	-0.236283	-4.09045	0.264783	-0.605953	-1.41047	-1.16604	-0.216875	-0.783324
CKS2	-0.401868	-2.0785	-0.0573491	-0.751568	-0.302236	-2.1464	0.00286987	-0.400747	-0.836199	-0.570436	-0.235256	-0.401964
CLC	-1.9954	-8.12752	-1.08563	-3.90872	-2.95031	-7.08368	-0.0556901	-1.85472	-4.0237	-3.83819	-1.10214	-1.84429
CLDN10	-1.87915	-7.53579	-0.758622	-3.58929	-2.46325	-7.7034	0.181334	-1.60109	-3.8405	-4.17085	-0.892221	-1.78644
CLDND1	0.237989	0.680428	-0.120491	-0.0732447	-0.404935	1.07732	-0.21857	-0.0141309	0.30497	0.196204	-0.153413	0.23099
CLEC10A	0.330821	3.59248	0.501295	1.74246	0.557534	4.5241	0.275687	0.441156	1.72935	1.03188	0.778221	0.585196
CLEC11A	-0.0716821	-1.9467	-0.217402	-1.03209	-0.304677	-2.68313	-0.130432	-0.287735	-0.992944	-0.450318	-0.454067	-0.263034
CLEC12A	-0.474648	-0.268263	0.496035	0.960488	1.55822	-1.12633	0.682738	0.250591	-0.131356	-0.0896692	0.827322	-0.325933
CLEC14A	-1.5773	-5.5822	-0.680559	-3.67231	-4.30224	-3.67347	-0.056403	-1.78424	-2.69021	-3.98991	-1.18869	-1.35091
CLEC2B	0.340852	0.945507	-0.0421841	0.19514	-0.0611514	1.15927	-0.161016	0.142521	0.451758	0.415437	-0.0819659	0.292408
CLEC2D	-0.441104	-1.80444	0.0312838	-1.02355	-0.984527	-1.77438	0.187434	-0.419596	-0.865819	-1.20939	-0.269411	-0.446079
CLEC7A	1.60694	8.12776	0.904324	4.37195	3.41118	8.19159	0.273812	1.90098	3.95867	3.77146	1.59194	1.71996
CLECL1	0.551952	2.45375	0.898545	2.07024	2.37217	1.416	0.479952	0.790709	1.39999	1.79729	0.908812	0.53502
CLIC1	-0.014529	-0.252195	-0.26284	-0.418595	-0.579856	0.103586	-0.24785	-0.132126	-0.153416	-0.251208	-0.272618	-0.0208722
CLIC2	-0.856558	-3.13393	-0.968592	-2.49	-3.07121	-1.36906	-0.574508	-1.30229	-1.66886	-2.27869	-0.98565	-0.665504
CLIP1	0.38333	1.63924	0.0817364	0.723197	0.482842	1.8708	0.00326381	0.382708	0.757778	0.744754	0.231494	0.383538
CLK4	0.0668776	-0.120682	-0.13487	-0.410485	-0.599755	0.400774	-0.134283	-0.0969315	-0.0294635	-0.179447	-0.221232	0.0621752
CLN8	0.0347828	0.979817	0.271515	0.448524	-0.0285425	1.2539	0.176644	0.0615993	0.5074	0.165182	0.229217	0.11802
CLNS1A	-0.848525	-3.76463	-0.555381	-2.23394	-2.04117	-3.37784	-0.256526	-1.0283	-1.87102	-2.07752	-0.809976	-0.81703
CLTA	-0.456379	-1.40211	-0.0994382	-0.515003	-0.3495	-1.36743	0.0375159	-0.330932	-0.650772	-0.724294	-0.0831403	-0.379305
CLTC	0.34579	1.15423	0.148112	0.755948	0.904782	0.814479	0.0451982	0.363676	0.533775	0.826274	0.266506	0.298071
CLU	0.268942	0.0400375	-0.480401	-0.65601	-0.946387	0.808765	-0.51472	-0.202471	-0.0506665	0.0889973	-0.517698	0.204347
CMC1	-0.732753	-2.97885	-0.151692	-1.33546	-0.886824	-3.05069	0.104978	-0.634568	-1.40081	-1.4301	-0.320318	-0.693521
CMC2	0.0383651	-0.482808	-0.0653682	-0.371767	-0.343509	-0.418874	-0.136329	-0.203987	-0.161731	-0.050739	-0.229306	0.00247814
CMPK1	-0.382724	-1.01206	-0.168297	-0.680962	-0.908485	-0.580429	-0.0915654	-0.40818	-0.483287	-0.848923	-0.221914	-0.284756
CMTM3	0.147164	0.264166	-0.188578	-0.166052	-0.306041	0.558391	-0.14943	0.00703712	0.0513712	0.0284007	-0.146112	0.119016
CMTM5	-1.59198	-6.55655	-0.553262	-3.13623	-2.59379	-5.51523	-0.025183	-1.62892	-2.94962	-3.10363	-0.920884	-1.4192
CMTM6	0.320446	1.34052	0.150186	0.663613	0.499099	1.37924	0.0277006	0.365381	0.672115	0.631415	0.200134	0.303827
CMTM7	-0.601165	-2.20344	0.0897567	-0.953736	-0.813718	-2.29068	0.309416	-0.411503	-1.0234	-1.37878	-0.207625	-0.600147
CMTM8	-2.20963	-6.89629	-0.907198	-4.26499	-5.12287	-4.55409	-0.181949	-2.34778	-3.37013	-4.9822	-1.32716	-1.80207
CNIH4	0.42868	1.53914	0.249631	1.13331	1.46788	0.80693	0.130327	0.521416	0.690717	1.17929	0.457727	0.366427
CNN3	-2.54054	-9.25691	-2.00354	-6.55451	-7.6385	-5.64301	-0.913241	-3.33448	-4.76597	-6.36483	-2.37287	-2.12119
CNOT1	0.524745	0.972244	-0.310371	-0.123006	-0.320574	1.30681	-0.405063	0.10598	0.363675	0.540514	-0.298144	0.416362
CNOT4	-0.0906767	-1.00335	-0.31248	-0.928698	-0.991573	-0.614955	-0.215962	-0.354122	-0.551917	-0.598206	-0.429575	-0.125679
CNPY2	-0.470166	-2.4202	-0.357428	-1.42454	-1.13179	-2.3416	-0.155923	-0.548418	-1.24849	-1.26552	-0.514361	-0.500644
CNPY3	-0.0981595	-0.111864	0.113959	0.22537	0.429002	-0.439011	0.167666	0.138764	-0.0572414	-0.112841	0.173611	-0.0928174
CNRIP1	-4.28598	-17.4178	-2.77349	-10.0926	-9.68264	-13.9564	-1.03157	-5.07202	-8.59896	-9.55687	-3.46086	-3.84743
CNST	0.357419	-0.364276	-0.586745	-1.16211	-1.31546	0.203797	-0.51455	-0.233837	-0.347849	-0.260899	-0.727076	0.192711
COA3	-0.988202	-3.57149	-0.129545	-1.47517	-1.05272	-3.71194	0.22263	-0.85619	-1.7206	-1.82536	-0.305221	-0.907373
COA4	-0.877951	-3.5752	-0.342765	-1.85502	-1.58122	-3.41429	-0.0743581	-0.979871	-1.74511	-1.83348	-0.577992	-0.8191
COG1	-0.429943	-1.81484	-0.3095	-1.1737	-1.19828	-1.28625	-0.100066	-0.573829	-0.886817	-1.12536	-0.389616	-0.365694
COG3	0.815318	1.51367	-0.180863	0.145277	0.095054	1.51078	-0.326609	0.346843	0.623742	0.9905	-0.23407	0.606642
COL4A3BP	0.540737	1.94072	0.231686	0.930328	0.771567	1.85487	0.018961	0.490916	0.933484	1.00494	0.269809	0.487149
COL9A2	0.533027	0.885042	0.14285	0.217776	0.34626	0.40518	0.0292749	0.248082	0.35271	0.651061	-0.0207959	0.355334
COMMD1	-0.825777	-2.91437	-0.18634	-1.35587	-1.12978	-2.8048	0.126182	-0.750965	-1.43938	-1.56213	-0.313218	-0.747086
COMMD2	-0.174047	-0.647395	-0.180699	-0.616606	-0.791801	-0.190349	-0.0963633	-0.272338	-0.333206	-0.532158	-0.22555	-0.133315
COMMD3	-0.522934	-2.83875	-0.512648	-1.86818	-1.71972	-2.52457	-0.201424	-0.738837	-1.47619	-1.60209	-0.729761	-0.569625
COMMD6	-0.0182649	-0.256567	-0.21963	-0.337185	-0.369664	-0.261835	-0.158755	-0.124103	-0.230726	-0.183712	-0.197514	-0.0512249
COMMD7	-0.457007	-2.09626	-0.379676	-1.32645	-1.27352	-1.72291	-0.150584	-0.592937	-1.04919	-1.1558	-0.493194	-0.441126
COMMD8	-0.163576	-1.22273	-0.051977	-0.47233	0.111364	-1.85851	0.156345	-0.0477253	-0.709335	-0.492332	-0.0632111	-0.25697
COMT	-0.448422	-2.37549	-0.247637	-1.26206	-0.893137	-2.57337	-0.0356755	-0.49185	-1.21442	-1.18123	-0.441435	-0.509313
COPE	-0.352966	-1.3334	-0.0539093	-0.553207	-0.345609	-1.42166	0.0755708	-0.229927	-0.629029	-0.676716	-0.126219	-0.343091
COPS3	-0.44513	-1.58515	-0.0197831	-0.612108	-0.442779	-1.52783	0.0457935	-0.36056	-0.687407	-0.767462	-0.139823	-0.390499
COPS6	-0.418443	-1.8967	-0.17203	-1.02966	-0.925557	-1.72779	-0.0589416	-0.496416	-0.868386	-0.992523	-0.368245	-0.403812
COPS9	0.0873033	-0.24541	0.00676214	-0.0130919	0.294616	-0.650999	0.0424735	0.0645294	-0.139325	0.116071	-0.0213301	0.00178805
COPZ1	-0.417411	-1.62058	0.00457697	-0.684664	-0.540296	-1.64357	0.120217	-0.357077	-0.710564	-0.855753	-0.175142	-0.396382
COQ10B	0.152836	0.312934	-0.250286	-0.348485	-0.694787	0.881964	-0.28775	-0.127349	0.0698878	-0.0466472	-0.261864	0.151052
CORO1A	-0.0461614	-0.508838	0.166072	-0.0842333	0.176666	-1.00845	0.21834	0.131827	-0.237817	-0.290391	-0.00084763	-0.144486
COTL1	0.596857	2.95552	0.475631	2.09226	2.29214	2.22086	0.257086	0.984534	1.43374	1.71197	0.856847	0.592872
COX14	-0.220775	-1.10809	-0.224589	-0.603658	-0.379717	-1.22621	-0.0635844	-0.278348	-0.643818	-0.514238	-0.193892	-0.235614
COX17	0.12112	0.121309	0.0610062	0.189319	0.383138	-0.0721201	0.0155889	0.0869968	0.105545	0.393838	0.0614867	0.0844893
COX4I1	-0.0760238	-0.308102	-0.144035	-0.224397	-0.217768	-0.346613	-0.08474	-0.105488	-0.198356	-0.158795	-0.115659	-0.0848377
COX5A	-0.134048	-0.599131	0.0240861	-0.0349959	0.298672	-1.00198	0.04355	-0.0261976	-0.246682	-0.11561	0.0355522	-0.139297
COX5B	-0.118707	-0.735673	-0.160007	-0.381794	-0.132501	-0.952893	-0.0389151	-0.0979161	-0.438022	-0.289549	-0.126713	-0.158777
COX6A1	-0.0389656	-0.447185	-0.00644318	-0.147694	0.0674338	-0.705549	0.0113333	-0.00118443	-0.200453	-0.0825914	-0.0585916	-0.0846332
COX6B1	-0.274861	-0.990283	-0.0858411	-0.332102	-0.0678739	-1.23481	0.0453664	-0.145693	-0.519997	-0.420272	-0.0528835	-0.274705
COX6C	-0.0281269	-0.590932	-0.0349249	-0.255292	-0.00315348	-0.930961	-0.0198095	-0.0551136	-0.291036	-0.101375	-0.121292	-0.097964
COX7A2	-0.00784455	-0.60709	-0.0716106	-0.319985	-0.152315	-0.846955	-0.076116	-0.122078	-0.287457	-0.0776802	-0.195761	-0.0840207
COX7A2L	-0.353274	-1.26171	-0.218184	-0.735214	-0.683802	-1.143	-0.0790318	-0.319298	-0.655568	-0.819345	-0.240162	-0.320838
COX7B	-0.00374928	0.130002	0.111374	0.328049	0.533477	-0.27703	0.0618972	0.111417	0.0896719	0.234022	0.164217	-0.00179787
COX7C	-0.102701	-0.368675	-0.103112	-0.170768	-0.119896	-0.480759	-0.0683735	-0.0996376	-0.217666	-0.15826	-0.0862443	-0.10946
COX8A	0.228821	0.341217	0.167332	0.428325	0.758877	-0.204508	0.068804	0.254091	0.24377	0.603134	0.124554	0.138779
CPA3	-1.48288	-7.11715	-1.17959	-3.97545	-3.10186	-6.56962	-0.310002	-1.7201	-3.67275	-3.52621	-1.32557	-1.47903
CPD	0.886607	3.33711	0.585116	2.20674	2.44547	2.5445	0.257721	1.02425	1.69182	2.22525	0.832798	0.814425
CPEB4	1.10257	4.0738	0.481145	2.17811	2.05135	3.70526	0.0669001	1.06881	2.00996	2.34255	0.703433	1.02503
CPNE1	-0.520502	-2.61301	-0.225155	-1.54126	-1.40182	-2.57318	-0.0462501	-0.674149	-1.28746	-1.44563	-0.570534	-0.564156
CPVL	-0.0941193	0.972384	0.160973	0.846854	0.809134	0.81332	0.137908	0.182583	0.417908	0.307396	0.501878	0.0632518
CR1	2.23057	8.52157	1.60459	5.72808	6.64131	5.88229	0.897014	2.92491	4.1092	5.23574	2.30405	1.98162
CRBN	-0.217034	-1.03727	-0.381782	-1.00402	-1.26217	-0.371848	-0.259456	-0.414564	-0.552519	-0.866346	-0.454712	-0.187708
CREB3L2	0.226886	-0.172498	-0.270402	-0.471425	-0.354293	-0.127659	-0.218883	-0.0386613	-0.197862	0.0174441	-0.298918	0.114737
CREB5	0.589771	1.93324	-0.0878287	0.466716	-0.121157	2.70203	-0.335639	0.166673	0.972754	0.941199	-0.058608	0.596184
CREBRF	0.429635	0.49681	-0.267704	-0.444822	-0.655198	0.805828	-0.298459	0.065671	0.110056	0.074185	-0.394636	0.284891
CRELD2	0.00687823	-0.539315	0.214523	0.000657116	0.435116	-1.16731	0.236426	0.122758	-0.239899	-0.0614677	0.0620882	-0.0980923
CREM	0.114365	1.95866	0.324722	1.29323	0.880041	2.17015	0.19073	0.325531	0.990439	0.745924	0.603685	0.287813
CRHBP	-3.78918	-15.3462	-3.23861	-10.7159	-11.9201	-10.5179	-1.6225	-5.24371	-7.82914	-9.98948	-4.09983	-3.34559
CRIP1	1.59814	4.40861	0.443703	2.01451	2.05905	3.77177	0.00257095	1.35192	2.14542	2.83941	0.439556	1.27346
CRNDE	0.517216	0.143146	-0.0139582	0.0819148	0.651857	-0.275787	-0.121048	0.267088	0.111408	0.850365	-0.119021	0.308531
CRYGD	-2.0309	-7.98285	-1.3788	-4.739	-4.46183	-6.96777	-0.406325	-2.31652	-4.22827	-4.8084	-1.5571	-1.86477
CS	-0.178072	-0.864531	-0.0473863	-0.328014	-0.126294	-0.958887	0.0178097	-0.173033	-0.432119	-0.38274	-0.0816703	-0.180022
CSDE1	-0.157294	-0.434836	-0.137834	-0.374252	-0.534197	-0.133294	-0.123961	-0.228306	-0.206101	-0.340493	-0.159484	-0.108684
CSF1	-0.429828	-0.42491	-0.14911	0.0283291	-0.140961	0.380501	-0.0358407	-0.246457	-0.18305	-0.326358	0.163943	-0.200421
CSF2RA	1.18728	4.67714	0.551731	2.21618	1.61836	4.5446	0.0732836	1.08177	2.28993	2.22285	0.638494	1.10788
CSF2RB	-0.559086	-0.685167	-0.102376	0.098581	0.0806414	-0.12613	0.113591	-0.249931	-0.350289	-0.438674	0.281271	-0.319655
CSF3R	-0.147328	-0.0811998	-0.174006	-0.0115269	0.125512	-0.286168	0.0100046	0.0567093	-0.246398	-0.434395	0.0977524	-0.107462
CSGALNACT1	-1.50492	-5.56694	-0.378846	-3.0047	-2.89936	-4.85523	0.220109	-1.46444	-2.6748	-3.47061	-0.815333	-1.36056
CSGALNACT2	0.901551	3.02651	0.171556	1.31332	1.12623	2.88865	-0.0360937	0.80616	1.3721	1.54255	0.338849	0.782877
CSNK1A1	0.329498	1.10051	0.0653189	0.445842	0.311831	1.11096	-0.0561464	0.252908	0.542031	0.591337	0.0801884	0.291918
CSNK1D	0.115706	0.105394	-0.253242	-0.431765	-0.817364	0.784648	-0.23248	-0.195724	0.0305237	-0.0606248	-0.301515	0.112559
CSNK1E	-0.0186391	-0.475922	-0.114452	-0.628626	-0.94136	0.189963	-0.146793	-0.249406	-0.138686	-0.382908	-0.337555	-0.017698
CSRNP1	0.535117	1.99727	0.186983	0.529241	-0.193532	2.59472	-0.0525659	0.310408	1.01016	0.711073	0.0163302	0.493748
CST3	0.76098	2.84599	0.577726	1.73785	1.74071	2.18967	0.140032	0.852091	1.5404	1.85027	0.560736	0.671897
CST7	-0.391356	-5.28992	-1.38754	-3.76754	-2.64134	-5.64421	-0.687608	-1.201	-3.11549	-2.24708	-1.61997	-0.771282
CSTA	1.76405	5.02425	0.774556	3.19931	4.27827	2.5911	0.365259	1.92721	2.29083	3.72369	1.10177	1.34399
CSTB	0.28526	1.60273	0.222013	1.07903	1.11712	1.2579	0.09384	0.464525	0.760209	0.870483	0.445568	0.307911
CSTF3	-0.900696	-4.19213	-0.516195	-2.4108	-2.07955	-3.94617	-0.123063	-1.11535	-2.09913	-2.18686	-0.814112	-0.896527
CTBP2	-0.253394	-1.01521	-0.212063	-0.815056	-0.948969	-0.630294	-0.0282394	-0.322287	-0.566377	-0.814274	-0.279706	-0.238026
CTC-487M23.8	-0.233012	0.184459	0.198264	0.687512	0.907972	0.2757	0.291786	0.13036	0.165556	0.124837	0.544213	-0.0461291
CTD-2186M15.3	0.378302	-0.226323	-0.464833	-0.874735	-0.904096	0.242622	-0.416882	-0.0831512	-0.240256	-0.0857608	-0.582578	0.21111
CTDP1	-0.0243258	-0.124704	0.0726125	-0.00926074	0.0768765	-0.134037	0.088218	0.0302103	-0.0562619	-0.0782867	0.0573838	-0.0217436
CTNNB1	0.631161	2.59307	0.273397	1.34886	1.14711	2.4451	0.044356	0.620008	1.25584	1.42774	0.438804	0.603733
CTNNBL1	-0.649736	-1.23144	-0.00433759	-0.296115	-0.469928	-0.636596	0.0758397	-0.464083	-0.441561	-0.775034	0.063155	-0.415426
CTNND1	0.123921	-0.337272	-0.347452	-0.836273	-1.18509	0.400567	-0.359474	-0.293844	-0.225965	-0.388246	-0.511229	0.0775334
CTSA	0.385687	1.33339	0.10088	0.746662	0.861581	1.02919	-0.0146907	0.409784	0.600936	0.81389	0.251486	0.342943
CTSB	0.403311	2.85516	0.668676	2.09561	2.00828	2.35186	0.401036	0.836135	1.45354	1.44971	0.928403	0.477893
CTSD	0.919831	3.7529	0.535259	2.30447	2.32957	3.03316	0.200337	1.13364	1.82654	2.13205	0.806564	0.839737
CTSF	-1.66465	-7.75718	-1.58226	-5.56511	-6.09354	-5.42505	-0.787101	-2.52747	-3.9585	-4.88714	-2.23381	-1.59125
CTSG	0.762035	-0.318728	0.362149	0.513343	2.35828	-3.05169	0.275452	0.694111	-0.247678	1.33444	0.144929	0.256097
CTSH	1.14476	5.82243	1.51085	4.33528	4.70395	3.96238	0.934466	1.8983	2.94747	3.46318	1.91279	1.12197
CTSL	2.40054	10.8034	1.6316	6.1658	5.34702	10.049	0.568385	2.7429	5.41387	5.6396	2.21942	2.39039
CTSS	0.24026	2.84895	0.483497	1.97933	1.64559	2.74372	0.367864	0.740055	1.36635	1.10973	0.914214	0.39438
CTSW	-0.628057	-4.29325	-1.09872	-3.16555	-2.9999	-3.4622	-0.638801	-1.19731	-2.30025	-2.31816	-1.38779	-0.742795
CTSZ	0.636525	2.64456	0.56884	1.71587	1.75646	1.9443	0.294284	0.800713	1.30154	1.52152	0.659072	0.569247
CUTA	-0.480258	-1.89823	-0.277651	-0.968214	-0.727119	-1.91123	-0.0950312	-0.457975	-0.991844	-0.988349	-0.30001	-0.455443
CWC25	0.355249	0.827453	-0.0513066	0.105618	-0.0302145	0.964876	-0.152968	0.161485	0.360419	0.463012	-0.087237	0.282443
CXCL16	1.56667	8.43872	1.16767	4.75716	3.74175	8.2705	0.413199	1.85032	4.13055	4.07935	1.81203	1.72246
CXCL2	1.19267	5.17349	-0.129173	1.62693	0.212155	6.67338	-0.629404	0.660498	2.41984	2.1861	0.227861	1.28504
CXCL3	0.825061	3.86151	-0.467093	0.873563	-0.494144	5.68884	-0.754698	0.267028	1.71807	1.39853	-0.0166226	0.980689
CXCL8	1.62984	5.24266	-0.303301	1.19467	-0.325745	7.00334	-1.00806	0.613554	2.59091	2.55296	-0.271837	1.56251
CXCR4	-0.00387566	0.925318	0.641722	1.05031	1.01386	0.620868	0.527835	0.384077	0.65052	0.565499	0.579284	0.0501315
CXXC5	-0.018251	0.261349	-0.178528	-0.167928	-0.506613	0.768628	-0.107355	-0.0234118	0.0428093	-0.295833	-0.0983497	0.0239497
CYB561A3	-0.4714	-1.15174	-0.000222996	-0.533227	-0.728751	-0.740636	0.137769	-0.388124	-0.50441	-0.924012	-0.0794436	-0.355711
CYB5B	-0.547577	-1.99307	-0.053707	-0.864618	-0.696304	-1.90856	0.104857	-0.445355	-0.896694	-1.12945	-0.20608	-0.492245
CYBA	0.374096	1.07961	0.237006	0.843407	1.22933	0.248893	0.205715	0.595124	0.476268	0.781554	0.320348	0.239292
CYBB	1.02365	5.73923	1.44806	4.31245	4.59255	4.12898	0.962226	1.82566	2.89796	3.31538	1.95851	1.06634
CYC1	-0.36509	-1.59833	-0.137108	-0.78566	-0.650938	-1.51012	-0.0375004	-0.396176	-0.749815	-0.767964	-0.272869	-0.356321
CYCS	-0.260013	-0.643653	-0.0399987	-0.299233	-0.397353	-0.419569	-0.117631	-0.31969	-0.200467	-0.285584	-0.096541	-0.161081
CYFIP2	-0.496261	-2.09537	-0.352674	-1.66811	-2.00865	-1.4491	-0.0856593	-0.72641	-1.14189	-1.64387	-0.6322	-0.490785
CYGB	-3.10166	-11.8374	-0.88493	-6.54236	-6.55035	-10.0467	0.23852	-3.18142	-5.6202	-7.22088	-2.00091	-2.85442
CYLD	0.745553	1.87487	0.0336719	0.53462	0.336063	1.88417	-0.166248	0.448375	0.869502	1.02137	-0.0329607	0.59174
CYSTM1	0.377068	2.01113	0.321632	1.31553	1.33098	1.60318	0.208838	0.510097	0.925207	1.13564	0.581755	0.400233
CYTH1	0.929935	3.47782	0.435088	1.71599	1.45093	3.13899	0.142877	0.880064	1.67017	1.81173	0.539217	0.832641
CYTH4	0.904564	3.1114	0.40319	1.31175	0.829364	3.10415	0.0765122	0.737477	1.54849	1.45875	0.301193	0.785525
CYTIP	0.91042	3.54716	0.321596	1.59347	1.14962	3.42154	-0.0275633	0.761409	1.68472	1.73881	0.439027	0.849541
CYTL1	-1.81048	-7.59754	-1.60684	-4.96885	-5.07165	-5.73811	-0.781991	-2.38279	-3.92436	-4.55596	-1.86148	-1.63809
DAD1	-0.654266	-2.28497	-0.127097	-0.963093	-0.738024	-2.21286	0.0639355	-0.554044	-1.0627	-1.09197	-0.225388	-0.583878
DAP	0.361755	0.840072	0.144583	0.404471	0.403488	0.658216	0.00861653	0.242057	0.433406	0.585572	0.0509524	0.270852
DAPK1	-0.429943	-1.58572	-0.58944	-1.46965	-1.93404	-0.440316	-0.407943	-0.745133	-0.864858	-1.37731	-0.622285	-0.314746
DAPP1	0.0339489	0.0920577	0.078056	0.00486719	0.0130073	-0.167785	0.0934799	-0.0149619	-0.0676612	-0.0828013	0.0383805	0.00150199
DARS	-0.643826	-2.31143	-0.287544	-1.23546	-1.1117	-2.08834	0.0101453	-0.577326	-1.18218	-1.46089	-0.341535	-0.581099
DAZAP2	0.358575	1.67714	0.197816	0.933526	0.805391	1.58154	0.0251192	0.441568	0.845059	0.895224	0.316828	0.360897
DBI	0.38624	0.714277	0.263667	0.500224	0.814263	-0.0942935	0.121594	0.366457	0.353848	0.712383	0.1299	0.225649
DBN1	-0.92787	-2.75138	-0.212833	-1.50269	-1.77458	-1.79135	0.124064	-0.821585	-1.2813	-1.94434	-0.369444	-0.749434
DBNL	-0.24822	-0.220993	0.24646	0.249649	0.27321	-0.434636	0.284258	-0.0141003	-0.0670204	-0.223674	0.242158	-0.183217
DCAF16	0.264567	-0.0280664	-0.353606	-0.583396	-0.713261	0.428304	-0.313874	-0.120236	-0.0894144	0.00289721	-0.404388	0.177726
DCAF7	-0.855445	-3.3486	-0.314968	-1.71133	-1.47297	-3.12397	0.0422709	-0.844463	-1.64438	-1.86667	-0.493269	-0.796816
DCK	-0.74709	-3.08055	-0.231902	-1.72219	-1.67825	-2.69572	0.0334988	-0.824816	-1.45099	-1.75133	-0.56027	-0.713285
DCP1A	0.255091	0.708632	-0.096579	-0.0397472	-0.36562	1.10228	-0.194575	0.0116191	0.313749	0.242296	-0.142373	0.23531
DCPS	-0.58115	-3.04235	-0.0921487	-1.41388	-0.861144	-3.28115	0.128894	-0.568508	-1.40355	-1.36035	-0.411624	-0.631505
DCTN2	-0.812949	-2.27819	-0.262428	-1.27791	-1.55486	-1.57628	-0.0769718	-0.849024	-1.05063	-1.53522	-0.360914	-0.620961
DCTN4	0.616494	1.4665	0.0162399	0.53336	0.65719	1.17426	-0.0715126	0.476859	0.589745	0.938968	0.0800791	0.462298
DCTPP1	-0.966534	-3.88333	-0.378268	-1.87958	-1.45194	-3.70195	-0.0416321	-0.938365	-1.87173	-1.95795	-0.544584	-0.893323
DCXR	-0.393718	-2.00648	-0.0756006	-0.840857	-0.424461	-2.25594	0.0374992	-0.419973	-0.904385	-0.751909	-0.247138	-0.410452
DDAH2	-0.194322	-0.628863	-0.399513	-0.845279	-1.25621	0.157999	-0.224504	-0.34262	-0.417483	-0.736612	-0.387651	-0.155395
DDB2	-0.306018	-1.56913	-0.055836	-0.695893	-0.449171	-1.60425	0.0408041	-0.357662	-0.666721	-0.691821	-0.211183	-0.299475
DDHD1	0.0414733	0.264143	0.0908244	0.0356747	-0.0938841	0.35529	0.0604916	0.0541775	0.116013	-0.0908069	0.0362347	0.0478167
DDIT3	0.96207	1.80054	0.169793	0.566918	0.520124	1.65807	-0.204133	0.457493	0.994104	1.54803	-0.137294	0.710377
DDIT4	0.694472	2.05458	0.0502558	0.375162	-0.234782	2.51539	-0.216463	0.325674	0.984065	0.87571	-0.120548	0.589259
DDOST	-0.441756	-2.06206	-0.236569	-1.15884	-0.936564	-2.07508	-0.0612187	-0.480648	-1.04976	-1.07039	-0.394174	-0.46184
DDT	-0.303246	-1.57526	-0.168216	-0.720048	-0.378568	-1.8129	-0.0230746	-0.304415	-0.809448	-0.648685	-0.240689	-0.343029
DDX1	-0.832925	-3.88728	-0.489875	-2.31446	-2.18655	-3.32757	-0.181746	-1.08368	-1.8722	-2.03538	-0.844129	-0.815384
DDX21	-0.0648589	-0.509838	-0.18794	-0.439486	-0.428337	-0.333765	-0.135858	-0.217596	-0.280539	-0.141103	-0.189047	-0.0660408
DDX24	-0.0941628	0.108703	-0.0570431	-0.0840928	-0.422186	0.553594	-0.0759695	-0.202915	0.076692	-0.0957414	-0.0362117	-0.00315075
DDX39A	-0.523507	-1.98041	0.0977225	-0.692195	-0.473733	-1.91443	0.136439	-0.413976	-0.730161	-0.824655	-0.153281	-0.464298
DDX46	-0.494342	-2.28346	-0.200745	-1.11498	-0.855321	-2.13355	0.00721591	-0.504956	-1.05107	-1.04586	-0.361267	-0.490325
DDX5	-0.128615	-0.0432134	-0.0243569	-0.145973	-0.521943	0.417121	-0.0388514	-0.161807	0.0518245	-0.199403	-0.0901819	-0.0640088
DDX6	0.149195	0.604051	-0.0541755	0.0856848	-0.197128	0.892813	-0.0364776	0.0314985	0.247557	0.152307	-0.0279697	0.146254
DECR1	-0.787254	-2.04874	-0.0379429	-0.730025	-0.69712	-1.81034	0.157538	-0.59701	-0.941743	-1.20021	-0.0558699	-0.617863
DEFB1	1.46805	4.2339	1.37121	3.65753	5.24339	1.01953	0.879609	1.88492	2.11376	3.77663	1.53948	1.09467
DEGS1	-0.12693	-0.109619	0.00746392	-0.17493	-0.396805	0.0937818	0.025788	-0.132403	-0.07062	-0.380988	-0.0307362	-0.0735743
DEK	-0.368918	-1.28027	-0.058315	-0.471726	-0.339462	-1.08596	-0.00444997	-0.296308	-0.480047	-0.52247	-0.112878	-0.295494
DENND1B	0.0847941	0.0450094	-0.115893	-0.274103	-0.392155	0.238781	-0.0111046	-0.0412178	-0.0776637	-0.136387	-0.123596	0.0471542
DENND4A	0.255893	0.546733	0.135767	0.169777	0.104274	0.520382	0.0803138	0.16462	0.271288	0.284886	0.0157354	0.180896
DESI2	0.50908	1.02271	-0.129356	0.149792	0.115537	1.08057	-0.233939	0.232624	0.419409	0.631713	-0.120453	0.396637
DGCR6	0.545977	1.36179	-0.17797	0.299248	0.200618	1.44282	-0.244635	0.263577	0.500466	0.758291	-0.0578608	0.445288
DGUOK	-0.437443	-1.88655	-0.128316	-0.906978	-0.717167	-1.96805	0.0708758	-0.48367	-0.948221	-0.923495	-0.271488	-0.445172
DHFR	-0.863407	-4.38396	-0.0228096	-1.72169	-0.846043	-4.78728	0.184906	-0.819806	-1.88939	-1.67174	-0.491484	-0.903906
DHPS	-0.697084	-2.83678	-0.289891	-1.57386	-1.51314	-2.38302	0.0128535	-0.708915	-1.36497	-1.6395	-0.51367	-0.664272
DHRS11	-0.522145	-4.01768	-1.02685	-2.97344	-2.6794	-3.26798	-0.608504	-1.12785	-2.15373	-1.99477	-1.26786	-0.63126
DHRS9	1.04877	4.88987	1.01263	3.17506	3.0046	4.27887	0.428099	1.27187	2.5694	2.95846	1.24285	1.07003
DHX30	-0.0342977	-1.30688	-0.354369	-1.19702	-1.20494	-1.05316	-0.239764	-0.433402	-0.725072	-0.608441	-0.591261	-0.148181
DHX8	0.481984	1.12414	0.00804457	0.341676	0.318932	1.10195	-0.0856785	0.296541	0.477888	0.66786	0.0107286	0.377731
DIAPH1	0.337658	0.985666	0.222194	0.586091	0.703097	0.557472	0.175339	0.370858	0.433441	0.578641	0.220121	0.24551
DIRC2	0.290779	1.51382	-0.0151139	0.583753	0.263774	1.94993	-0.0971896	0.231743	0.649297	0.520838	0.204457	0.356571
DKC1	-0.774103	-3.15797	-0.41811	-1.71658	-1.48715	-2.8483	-0.0986099	-0.835552	-1.56535	-1.66705	-0.543236	-0.717705
DMXL2	1.23985	5.02836	0.625185	2.9928	3.00509	4.36586	0.200708	1.36411	2.45663	3.004	1.08809	1.19433
DNAJA1	-0.325688	-0.634575	0.0302209	-0.194825	-0.318264	-0.355624	0.0822326	-0.214766	-0.221858	-0.44806	0.0121209	-0.225035
DNAJB1	0.224312	1.32686	0.213345	0.798363	0.648278	1.33252	0.107818	0.349193	0.671287	0.596007	0.321097	0.255191
DNAJB2	-0.0810328	0.483363	0.0352904	0.0966184	-0.359736	1.00338	0.135711	-0.0468232	0.172191	-0.271392	0.111055	0.0144206
DNAJB6	-0.12726	-0.354541	-0.380811	-0.544185	-0.795331	0.238043	-0.264357	-0.261107	-0.253424	-0.404388	-0.26342	-0.0685807
DNAJB9	-0.01323	0.131279	-0.0677987	-0.212425	-0.60224	0.537325	-0.017181	-0.177414	-0.0121942	-0.225959	-0.113932	0.00791851
DNAJC1	-0.0929637	-1.2975	-0.473853	-1.21824	-1.22672	-0.859418	-0.342277	-0.388006	-0.730434	-0.751508	-0.589467	-0.15948
DNAJC15	-0.210014	-0.350571	0.0633203	0.110708	0.30976	-0.550067	0.180095	0.00913676	-0.184224	-0.145883	0.186546	-0.162414
DNAJC19	-0.88933	-4.00295	-0.600642	-2.39939	-2.23207	-3.5236	-0.176725	-1.1175	-2.01079	-2.18945	-0.850741	-0.867008
DNAJC2	-0.177232	-1.20633	-0.330729	-0.945929	-0.937254	-0.911191	-0.201922	-0.389566	-0.630669	-0.637991	-0.410047	-0.194752
DNAJC3	0.460685	1.43637	0.151556	0.669637	0.634751	1.26475	-0.0125756	0.381273	0.679387	0.887119	0.172372	0.387596
DNAJC4	-0.325888	-1.11701	-0.342483	-0.894309	-1.09025	-0.655648	-0.148921	-0.443989	-0.644343	-0.9282	-0.336016	-0.271649
DNAJC5	0.38005	2.14922	0.443016	1.59407	1.79621	1.40912	0.299054	0.655905	1.0068	1.23339	0.74529	0.405632
DNAJC9	-0.789562	-3.44922	-0.22977	-1.54153	-1.1504	-3.11512	-0.0308043	-0.812617	-1.47922	-1.43054	-0.482168	-0.726293
DNASE1	-1.91242	-8.70113	-1.20885	-5.4092	-5.2952	-7.30533	-0.363025	-2.48494	-4.33476	-5.02178	-1.94254	-1.8619
DNMT1	-0.642703	-2.60952	0.0738916	-0.843943	-0.305747	-2.84224	0.222031	-0.46389	-1.08759	-0.998719	-0.13046	-0.605084
DNPH1	-0.879174	-4.16135	-0.586835	-2.17468	-1.58405	-4.18444	-0.195838	-1.05292	-2.0954	-1.9532	-0.726318	-0.868307
DNTT	-2.73238	-11.0422	-0.462193	-5.61936	-4.84778	-10.7054	0.628053	-2.43739	-5.22633	-6.43647	-1.5637	-2.67252
DNTTIP2	-0.249066	-0.675505	-0.146625	-0.504184	-0.758021	-0.145187	-0.0853078	-0.373077	-0.297336	-0.479606	-0.179904	-0.162364
DOCK10	0.876537	3.42321	0.808863	2.32059	2.47909	2.38648	0.385747	0.957211	1.75719	2.31794	0.899216	0.793697
DOK2	0.852363	2.72144	0.0228418	0.870484	0.449806	2.98848	-0.243454	0.513266	1.25719	1.2593	0.10354	0.778884
DOT1L	0.427574	1.94507	0.307157	1.28478	1.3617	1.69169	0.176316	0.613099	0.939123	1.13514	0.538907	0.427335
DPAGT1	-0.889464	-4.26686	-0.357504	-2.12047	-1.3931	-4.58736	0.117438	-0.886344	-2.18177	-2.18538	-0.597098	-0.934635
DPH5	-0.835764	-2.83952	-0.462567	-1.63213	-1.61426	-2.32754	-0.123928	-0.829304	-1.47921	-1.8974	-0.483697	-0.711241
DPM3	-0.299703	-1.59752	-0.259352	-0.849184	-0.55173	-1.66701	-0.0644173	-0.367453	-0.859291	-0.718183	-0.281351	-0.323629
DPP8	0.517161	0.887539	-0.106477	0.0819135	0.114808	0.879201	-0.226274	0.249352	0.367551	0.597201	-0.149017	0.381872
DPP9	-0.104948	-0.349913	0.0140984	-0.25329	-0.37454	-0.0820104	0.0385675	-0.179212	-0.13623	-0.281912	-0.0610959	-0.0667783
DPY30	-0.969418	-3.80262	-0.443762	-1.95558	-1.58695	-3.56924	0.0062071	-0.860981	-1.91667	-2.18776	-0.556569	-0.90978
DRAM1	0.473087	2.04599	0.107529	1.07222	0.985102	2.05184	0.0131391	0.567379	0.93168	1.01347	0.383306	0.471687
DRAP1	-0.332027	-1.33052	-0.233846	-0.767834	-0.728389	-1.08986	-0.130709	-0.35567	-0.637481	-0.752413	-0.288556	-0.299042
DST	-0.914008	-2.89617	-0.504476	-1.87652	-2.2039	-1.97974	-0.145852	-1.11029	-1.47972	-2.03875	-0.579638	-0.725696
DTD1	-0.634449	-2.55571	-0.376792	-1.34586	-1.20185	-2.15859	-0.145313	-0.70151	-1.23817	-1.34674	-0.457495	-0.56736
DTNBP1	-0.814701	-2.72652	-0.154827	-1.48104	-1.59325	-2.23205	0.108837	-0.814814	-1.28289	-1.7484	-0.399147	-0.704142
DTWD2	-1.24812	-4.11443	-0.569142	-2.00533	-1.80611	-3.03688	0.00997146	-1.14365	-2.00454	-2.2776	-0.435167	-0.994484
DTYMK	-0.954549	-4.17149	-0.00627995	-1.56013	-0.83311	-4.28892	0.245419	-0.820491	-1.73597	-1.60688	-0.366757	-0.91179
DUSP1	-0.0864058	0.464694	0.0543395	0.280644	-0.0527822	0.811412	0.0204768	-0.0113694	0.273028	0.110252	0.120487	0.0063448
DUSP10	0.783079	1.88447	-0.0666133	0.566261	0.510633	1.84022	-0.234113	0.478168	0.841265	1.15445	-0.0214553	0.626206
DUSP2	0.437641	1.31619	-0.440687	-0.130789	-0.779612	2.42154	-0.61127	-0.0757544	0.604759	0.50101	-0.331458	0.479364
DUSP23	-0.567489	-2.35217	-0.201239	-1.06619	-0.725117	-2.47264	0.0208436	-0.585475	-1.18969	-1.10651	-0.290172	-0.546733
DUSP26	-2.24708	-7.91468	-0.829542	-4.99867	-5.64093	-5.84635	0.153994	-2.39368	-3.97255	-5.65596	-1.51473	-1.99627
DUSP4	0.225915	2.03211	0.550987	1.34242	0.95828	2.1139	0.293557	0.409188	1.08752	0.832342	0.615185	0.342217
DUSP5	0.938203	3.37453	0.375983	1.44321	0.839665	3.71348	-0.0308295	0.691004	1.72526	1.7145	0.328662	0.875128
DUSP6	0.344445	2.22144	0.49042	1.66039	1.73197	1.69026	0.384668	0.784027	1.09793	1.05491	0.760167	0.373549
DUT	-1.06381	-4.87888	-0.297005	-2.23965	-1.56983	-4.93571	0.0249975	-1.08956	-2.22202	-2.11916	-0.705185	-1.05977
DYNC1LI1	-0.181475	-0.683513	-0.147229	-0.530055	-0.736504	-0.0957487	-0.073421	-0.298707	-0.274573	-0.422701	-0.21075	-0.127782
DYNLL1	-1.38855	-4.10915	0.0411071	-1.33543	-0.863383	-4.27439	0.40254	-0.92288	-1.86363	-2.18564	-0.0874897	-1.17815
DYNLL2	0.362266	0.451349	-0.233156	-0.0799625	-0.0471524	0.574641	-0.272332	0.029508	0.138724	0.454688	-0.190627	0.277047
DYNLT1	-0.310467	-0.288357	-0.142694	-0.15844	-0.378214	0.144445	-0.0984823	-0.268494	-0.142332	-0.389351	0.0215442	-0.14715
DYNLT3	-0.18208	0.264791	-0.0936267	-0.0739966	-0.62713	1.0773	-0.0460129	-0.213576	0.125815	-0.337475	0.0140152	-0.0205077
DYRK1A	0.539054	1.19262	-0.0126533	0.362038	0.34391	1.15177	-0.121518	0.33188	0.507748	0.738828	-0.0248182	0.408596
DYTN	-0.834987	-2.58779	-0.486679	-1.74603	-2.16612	-1.10491	-0.0823976	-0.90952	-1.26637	-1.95822	-0.50997	-0.62614
EAF1	1.07907	3.88121	0.421994	2.06321	1.9497	3.59186	0.0127694	1.08145	1.9315	2.20748	0.623898	0.988928
EAF2	-0.140933	-1.5143	-0.178178	-0.838539	-0.456698	-1.82084	-0.0666305	-0.261061	-0.781896	-0.603574	-0.350244	-0.248547
EAPP	-0.0211306	-0.509818	-0.219019	-0.621837	-0.695549	-0.223046	-0.181388	-0.156152	-0.28316	-0.387746	-0.303892	-0.051312
EBF1	-2.01618	-7.87727	-0.513025	-4.58841	-4.71684	-6.67375	0.208695	-2.08037	-3.74732	-5.16606	-1.43061	-1.88954
EBNA1BP2	-1.08355	-4.35239	-0.398095	-2.10764	-1.65005	-4.17101	0.02404	-1.07381	-2.08028	-2.18697	-0.594174	-1.00193
EBPL	-0.829291	-3.77828	-0.78322	-2.4544	-2.35008	-3.21424	-0.400293	-1.12537	-1.98669	-2.19188	-0.941391	-0.799002
ECH1	-0.633719	-2.75468	-0.261726	-1.36877	-1.04039	-2.70605	-0.013316	-0.589682	-1.32961	-1.39535	-0.432655	-0.629286
ECHS1	-0.658166	-2.73257	-0.148604	-1.23979	-0.908492	-2.83363	0.0544646	-0.674049	-1.26332	-1.31375	-0.351483	-0.623513
ECI2	-1.34016	-5.02149	-0.512958	-2.65301	-2.47204	-4.45738	-0.0552929	-1.36904	-2.45824	-2.92093	-0.806162	-1.20984
EDEM2	-0.47952	-1.89651	-0.134989	-0.858453	-0.570805	-1.9266	0.114298	-0.361061	-0.955864	-1.04832	-0.188697	-0.462647
EDF1	-0.385203	-1.35631	-0.19384	-0.745967	-0.673164	-1.27729	-0.0531494	-0.342167	-0.704	-0.771935	-0.231435	-0.358603
EEF1A1	-0.398633	-0.792552	-0.208025	-0.463544	-0.67312	-0.58235	-0.178169	-0.341331	-0.405604	-0.643053	-0.182598	-0.302225
EEF1B2	-0.449108	-2.05673	-0.429255	-1.23411	-1.09265	-1.91859	-0.279925	-0.551405	-1.02508	-1.08367	-0.515557	-0.441399
EEF1D	-0.272224	-0.501324	-0.102252	-0.215725	-0.2773	-0.437851	-0.0580309	-0.201395	-0.277398	-0.348655	-0.0406797	-0.203507
EEF1E1	-0.5356	-3.23518	-0.474464	-1.86732	-1.39088	-3.29706	-0.140976	-0.75194	-1.68725	-1.49381	-0.69274	-0.627493
EEF1G	-0.479589	-2.94575	-0.787528	-2.37149	-2.52215	-2.04617	-0.506178	-1.05076	-1.58559	-1.69531	-1.02762	-0.50218
EEF2	-0.702758	-2.35158	-0.514354	-1.55699	-1.80508	-1.64474	-0.244731	-0.771859	-1.20227	-1.64504	-0.58951	-0.604992
EFHC1	-0.571716	-2.38462	-0.366595	-1.66999	-1.82182	-1.83376	-0.0895102	-0.753421	-1.26865	-1.68476	-0.58474	-0.542523
EFHD2	0.765068	3.07542	0.301242	1.6449	1.59068	2.66002	0.0882696	0.848991	1.40697	1.67231	0.577687	0.704194
EGFL7	-1.32212	-6.64229	-1.39857	-4.60042	-4.52691	-5.33484	-0.639991	-1.84161	-3.48027	-4.03119	-1.81377	-1.35163
EGR1	-0.277043	-0.405718	0.00187162	0.0202001	0.041214	-0.18501	-0.00795572	-0.217388	-0.116416	-0.0229991	0.124511	-0.138975
EHD1	0.224182	2.76162	0.410876	1.81982	1.39467	2.95042	0.338328	0.652885	1.30771	1.03205	0.859565	0.398607
EHD4	0.653899	3.70523	0.649407	2.26373	1.8555	3.71561	0.296397	0.864808	1.9316	1.91839	0.914972	0.754645
EID1	-0.486779	-2.02175	-0.337582	-1.30388	-1.37461	-1.64369	-0.143068	-0.62839	-1.01335	-1.20847	-0.497543	-0.461583
EID3	0.20698	0.191575	-0.0405322	-0.310925	-0.547099	0.466998	-0.0632138	-0.11044	0.0213951	0.00161891	-0.203821	0.141046
EIF1	0.194084	1.17936	-0.0119973	0.475394	0.135791	1.48409	-0.147024	0.220669	0.610205	0.475464	0.0815377	0.23321
EIF1AY	-0.47613	-0.487901	0.089559	0.127138	0.0812116	-0.352097	0.194405	-0.107126	-0.223414	-0.526737	0.256679	-0.308885
EIF1B	0.12141	0.589889	-0.16157	-0.00642396	-0.363915	1.15976	-0.198161	0.0106426	0.298588	0.0851958	-0.100874	0.163924
EIF2A	-0.556878	-1.94197	-0.39123	-1.2819	-1.44381	-1.3684	-0.168245	-0.643483	-1.01019	-1.36389	-0.456299	-0.476136
EIF2S2	-0.263477	-1.50784	-0.0916913	-0.804821	-0.664443	-1.52325	-0.0836107	-0.416006	-0.663596	-0.589971	-0.32699	-0.285719
EIF2S3	-0.180979	-1.14439	-0.353282	-0.988315	-1.07137	-0.796592	-0.195495	-0.386766	-0.640552	-0.759514	-0.435978	-0.20287
EIF3A	-0.236021	-0.784944	0.0342098	-0.144579	0.0617697	-0.904902	0.0966432	-0.159949	-0.322705	-0.188118	0.0350113	-0.201446
EIF3D	-0.695067	-2.24711	-0.448923	-1.47674	-1.72885	-1.55139	-0.184792	-0.778416	-1.16072	-1.58143	-0.517768	-0.583645
EIF3E	-0.595493	-2.17554	-0.534041	-1.49109	-1.61707	-1.63495	-0.248827	-0.690957	-1.15765	-1.50865	-0.561861	-0.527241
EIF3F	-0.433061	-1.25909	-0.192177	-0.664801	-0.761401	-1.02864	-0.0636298	-0.398524	-0.623397	-0.87763	-0.223537	-0.362908
EIF3G	-0.378332	-1.25494	-0.29342	-0.814926	-0.872989	-0.988076	-0.127502	-0.401921	-0.677283	-0.885423	-0.283654	-0.324105
EIF3H	-0.336126	-1.07651	-0.250358	-0.705318	-0.775521	-0.864921	-0.15417	-0.34855	-0.564488	-0.792608	-0.264392	-0.283963
EIF3I	-0.329803	-1.35447	-0.22238	-0.81072	-0.76624	-1.17042	-0.128859	-0.390996	-0.640255	-0.760356	-0.297179	-0.29466
EIF3K	-0.238326	-0.913374	-0.150747	-0.470686	-0.360131	-0.993989	-0.0443637	-0.211535	-0.479534	-0.491317	-0.158678	-0.235109
EIF3L	-0.624747	-2.1051	-0.37405	-1.27225	-1.39866	-1.59831	-0.18607	-0.647554	-1.04671	-1.40515	-0.461516	-0.536867
EIF3M	-0.583556	-2.12874	-0.373176	-1.23389	-1.12269	-1.94016	-0.128946	-0.572998	-1.13012	-1.28524	-0.392289	-0.531776
EIF4A1	-0.0959174	-0.139893	-0.0336827	-0.085576	-0.22567	-0.0300773	-0.0609058	-0.14382	-0.0595947	-0.140889	-0.0565239	-0.0604699
EIF4A2	-0.407649	-0.988771	-0.159905	-0.675634	-1.02839	-0.408791	-0.127342	-0.472629	-0.437337	-0.814654	-0.249003	-0.290461
EIF4A3	-0.493735	-1.15184	0.0866658	-0.263906	-0.213082	-1.00067	0.195953	-0.247456	-0.478762	-0.696567	0.0735731	-0.380092
EIF4B	-0.464296	-1.20023	-0.226184	-0.648548	-0.723618	-0.957322	-0.0858359	-0.438987	-0.643082	-0.833122	-0.167524	-0.359035
EIF4EBP1	-0.514388	-1.91697	-0.000958981	-0.493228	0.0798248	-2.41284	0.144355	-0.347672	-0.893745	-0.663918	-0.00283183	-0.474213
EIF4G2	0.0589744	0.780337	0.202466	0.610789	0.512682	0.738136	0.128861	0.206874	0.451958	0.378335	0.27303	0.109325
EIF4H	-0.183229	-0.570095	-0.116606	-0.4562	-0.65882	-0.190904	-0.123915	-0.27151	-0.215713	-0.415277	-0.203039	-0.129185
EIF5	0.216372	1.09663	0.0936112	0.519919	0.262488	1.2872	-0.0458615	0.181556	0.573984	0.579329	0.13591	0.239329
EIF5A	-0.226043	-1.1682	-0.176761	-0.675408	-0.637284	-0.976102	-0.158616	-0.352297	-0.496915	-0.467386	-0.303998	-0.217387
EIF5AL1	0.0387944	-0.825325	-0.329869	-0.923128	-1.03589	-0.240715	-0.30529	-0.328437	-0.405819	-0.357388	-0.498848	-0.0169089
EIF5B	-0.352483	-2.21798	-0.522203	-1.61236	-1.54779	-1.79738	-0.301603	-0.689701	-1.14921	-1.12227	-0.678289	-0.383432
ELANE	-1.63534	-6.96145	-0.310441	-2.50377	-0.412684	-8.80532	0.558885	-1.04854	-3.63675	-2.98068	-0.314898	-1.69401
ELF1	0.606925	1.73402	0.101857	0.747802	0.627913	1.67445	-0.0957631	0.437459	0.881105	1.10863	0.101114	0.506687
ELF2	0.355782	0.454429	-0.14805	-0.16046	-0.254459	0.641584	-0.192086	0.124254	0.172659	0.196057	-0.238447	0.242177
ELF4	1.06834	2.84525	0.21545	1.19521	1.09436	2.68	-0.122954	0.729462	1.41514	1.81807	0.183969	0.883922
ELK3	0.0466505	0.0413022	0.120328	-0.216385	-0.469297	0.0829201	0.105481	-0.0858813	-0.0146436	-0.216683	-0.102704	-0.000446783
ELK4	-0.0791351	-0.742702	-0.278938	-0.650425	-0.708898	-0.301942	-0.0611161	-0.220253	-0.482473	-0.47225	-0.275611	-0.115965
ELL	0.76355	3.0423	0.423701	1.63629	1.55229	2.66847	0.215568	0.864837	1.4237	1.63251	0.613669	0.69433
ELMO1	-0.450486	-2.03517	-0.575126	-1.60769	-1.88828	-1.094	-0.358563	-0.721434	-1.03931	-1.45605	-0.695402	-0.396404
ELMOD3	-0.864058	-3.36771	-0.656135	-2.33477	-2.56227	-2.28164	-0.253493	-1.06899	-1.72048	-2.39802	-0.819883	-0.746474
ELMSAN1	0.691914	1.66597	-0.0426456	0.220453	-0.172429	1.9576	-0.317117	0.220067	0.767925	0.881262	-0.195114	0.566589
EMB	0.796327	1.17586	0.0908661	0.3436	0.730091	0.371683	-0.0746635	0.524048	0.514448	1.03948	-0.082122	0.506413
EMC6	-0.11543	-0.969358	-0.224147	-0.673985	-0.483776	-0.954394	-0.101703	-0.186523	-0.514115	-0.454773	-0.26116	-0.155841
EMD	0.206257	1.187	0.149824	0.720694	0.635236	1.11729	0.0571781	0.255825	0.581977	0.645908	0.294625	0.242102
EMG1	-0.677231	-3.29196	-0.456217	-1.88334	-1.58755	-3.02303	-0.131466	-0.862649	-1.61819	-1.64548	-0.652993	-0.671118
EMID1	-1.1604	-6.88391	-1.53481	-4.7643	-4.51134	-5.42837	-0.810193	-1.91226	-3.56684	-3.71757	-1.97217	-1.24666
EML4	0.514853	2.51493	0.376301	1.42435	1.26889	2.29877	0.211595	0.69573	1.20423	1.16725	0.577262	0.520196
EMP1	1.22932	4.43969	0.546257	1.96892	1.2293	4.64507	0.00198626	0.919981	2.30255	2.32328	0.461191	1.13572
EMP3	0.567732	2.55662	0.11214	1.31235	0.957012	2.80489	-0.178803	0.472137	1.29799	1.53208	0.350841	0.608211
ENG	-0.761517	-0.771839	0.171046	-0.018676	-0.363571	-0.354291	0.440486	-0.293921	-0.391247	-1.17452	0.339604	-0.496874
ENO1	-0.344619	-1.48203	-0.11682	-0.649724	-0.421114	-1.62891	-0.0804269	-0.312784	-0.663601	-0.678606	-0.236861	-0.33876
ENPP3	-0.307161	-1.41018	-0.143279	-0.788176	-0.69096	-0.996552	0.0594231	-0.386087	-0.705028	-0.853278	-0.18468	-0.259213
ENSA	-0.243408	-0.962722	-0.121518	-0.560486	-0.636653	-0.652387	-0.086245	-0.301838	-0.394265	-0.510474	-0.233349	-0.21032
ENTPD1	1.58262	6.57377	1.1436	3.60401	2.98764	6.16226	0.44004	1.59712	3.38212	3.57013	1.25733	1.51933
ENY2	-0.155762	-0.381633	-0.0302863	-0.0994776	-0.0996986	-0.281674	0.0149273	-0.102579	-0.160203	-0.147389	-0.0110054	-0.122308
EP300	0.63047	1.85502	0.177515	0.755772	0.573017	1.85327	-0.081159	0.438452	0.956758	1.03583	0.12271	0.547635
EPB41L4A-AS1	-0.306173	-1.28	-0.54354	-1.15109	-1.30272	-0.753418	-0.340942	-0.535805	-0.777972	-0.923174	-0.48014	-0.260841
EPC1	0.429068	1.19871	0.03234	0.35221	0.198843	1.22775	-0.101872	0.293381	0.563154	0.600762	0.00108295	0.350398
EPN1	0.319543	1.69601	0.266421	1.12164	1.15655	1.32922	0.170882	0.512386	0.766885	0.865462	0.481478	0.322749
EPS15	0.0022952	-0.426941	-0.299676	-0.623764	-0.816178	0.0931512	-0.182553	-0.212456	-0.282191	-0.355063	-0.329775	-0.0236293
EPS15L1	-0.110929	-0.222129	-0.144118	-0.179386	-0.166351	0.023519	0.0117329	-0.00708413	-0.196103	-0.34611	0.00272795	-0.0728119
EPS8	1.38702	4.03005	0.484804	2.12474	2.42711	3.17664	0.12654	1.28765	1.88896	2.57932	0.65351	1.14097
EPSTI1	-1.21011	-2.42481	-0.0123566	-0.60812	-0.633411	-1.98314	0.268338	-0.75965	-1.08617	-1.72215	0.183623	-0.841188
ERAP1	-0.287337	-1.29061	-0.0574595	-0.513499	-0.171134	-1.45635	0.172735	-0.162216	-0.680373	-0.636398	-0.0604127	-0.304768
EREG	-0.509293	1.1612	0.0603867	1.14747	0.717824	1.75759	0.150269	-0.020955	0.545749	0.165876	0.781068	-0.0774589
ERG	-1.37494	-6.28069	-1.25484	-4.46804	-4.86397	-4.39915	-0.607094	-1.99204	-3.18048	-4.02943	-1.76522	-1.29942
ERGIC1	-0.294316	-0.187427	-0.0668027	-0.1579	-0.486742	0.285893	0.0740403	-0.149102	-0.129873	-0.630218	0.0372307	-0.168689
ERGIC3	-0.536762	-2.01499	-0.346442	-1.15408	-1.07759	-1.7466	-0.10385	-0.53443	-1.05186	-1.19305	-0.381156	-0.49489
ERH	-0.585922	-2.23822	-0.0830333	-0.967559	-0.761319	-2.2167	0.0407877	-0.541198	-0.970407	-1.06932	-0.276877	-0.535256
ERN1	0.4188	1.90309	0.0312942	0.845677	0.540061	2.17809	-0.0533161	0.340447	0.844121	0.931223	0.265791	0.441745
ERO1A	0.415693	2.11662	0.203424	1.28631	1.21231	1.97443	0.00164388	0.49119	1.03465	1.11872	0.488319	0.474274
ERP29	-0.267077	-1.09891	-0.0304987	-0.482538	-0.348837	-1.27937	0.0747949	-0.235392	-0.537648	-0.585473	-0.140441	-0.281082
ERV3-1	-0.0296648	-0.652733	-0.340977	-0.960256	-1.24234	-0.151176	-0.219864	-0.323492	-0.421521	-0.709914	-0.470245	-0.0667515
ESAM	-2.60615	-11.0654	-2.48255	-7.95777	-8.98303	-6.76803	-1.32428	-3.77855	-5.58414	-7.11702	-3.13238	-2.2921
ESD	-0.786678	-2.65429	-0.378613	-1.52914	-1.56147	-2.21398	-0.0707702	-0.777294	-1.35451	-1.7007	-0.463178	-0.687934
ETFB	-0.159294	-0.82441	-0.0255026	-0.231124	0.0644414	-1.1006	0.0402403	-0.11769	-0.406352	-0.216751	-0.0436631	-0.181714
ETS1	-0.331872	-0.555065	-0.498557	-1.08557	-1.93649	0.999835	-0.252524	-0.572053	-0.457451	-1.14502	-0.41602	-0.173533
ETS2	0.247685	0.549748	-0.125432	-0.0793971	-0.342036	0.925109	-0.218267	-0.00196481	0.262876	0.28407	-0.177689	0.215262
ETV3	0.411806	1.71558	0.0527854	0.538244	0.00172396	2.36802	-0.148696	0.190189	0.879402	0.728233	0.0874796	0.456355
EVA1B	-0.315909	-1.7219	-0.685965	-1.48615	-1.57684	-0.951691	-0.393673	-0.538559	-1.01938	-1.27176	-0.638236	-0.303992
EVI2A	0.509441	2.26654	0.45645	1.45441	1.37021	1.89321	0.196568	0.59724	1.1502	1.30176	0.542189	0.49202
EVI2B	0.376616	2.1552	0.407347	1.35877	1.25181	1.74832	0.254348	0.630353	1.03539	0.946844	0.571301	0.38661
EVL	-1.2801	-4.25375	-0.470503	-2.42707	-2.60589	-3.40403	0.0773037	-1.22784	-2.15678	-2.901	-0.695644	-1.1272
EWSR1	-0.220126	-0.70031	0.0426168	-0.29324	-0.310795	-0.683375	0.0539814	-0.223714	-0.259019	-0.369044	-0.0709173	-0.183295
EXD3	-0.772462	-3.48161	-0.616646	-2.02446	-1.84341	-2.67558	-0.173238	-0.923956	-1.7964	-1.77537	-0.696038	-0.736773
EXOC4	-0.0417861	-1.36709	-0.467176	-1.33451	-1.24418	-1.19098	-0.298526	-0.383844	-0.858937	-0.860553	-0.616337	-0.159473
EXOSC4	-0.5338	-1.79313	-0.285615	-0.851489	-0.629064	-1.71457	-0.00842254	-0.445308	-1.00806	-1.05823	-0.182124	-0.469195
EZR	0.156321	1.21797	0.391587	0.883577	0.622911	1.29324	0.185284	0.228556	0.768769	0.750632	0.355182	0.217983
F11R	0.0750976	-0.570075	-0.636472	-1.19056	-1.64033	0.639499	-0.487023	-0.373229	-0.414587	-0.612133	-0.672123	0.0427791
F2R	-0.776569	-3.40741	-0.983376	-2.74251	-3.17325	-1.82562	-0.561365	-1.24438	-1.81381	-2.31351	-1.11504	-0.680041
F2RL3	-1.50946	-5.77605	-0.68867	-3.41138	-3.53205	-4.31226	-0.140123	-1.70236	-2.74437	-3.58353	-1.08656	-1.30492
FAAP20	-0.0644675	-0.414777	-0.0554696	-0.140984	0.0695158	-0.717565	0.0282721	-0.0860317	-0.267863	-0.110414	-0.0161292	-0.0874848
FABP5	-0.545808	0.904371	0.602903	1.75365	1.88086	0.361198	0.585366	0.282841	0.562558	0.373432	1.12128	-0.205647
FADS2	-1.0739	-4.68046	-0.598079	-2.65495	-2.44897	-3.92858	-0.178758	-1.34015	-2.2343	-2.35959	-0.895006	-0.990682
FAM101B	0.754103	2.17932	-0.0418564	1.00766	1.20882	1.86745	-0.15088	0.723023	0.913432	1.38154	0.245545	0.620334
FAM102B	0.477859	1.34564	0.232362	0.679505	0.780047	0.926805	0.0928681	0.389386	0.596947	0.826157	0.229105	0.381846
FAM107B	0.941983	4.13305	1.16076	3.23045	3.80767	2.30834	0.782366	1.56814	2.11576	2.61396	1.40956	0.831686
FAM117A	-1.08518	-3.57426	-0.562718	-1.96756	-1.95627	-2.87087	-0.159195	-1.11595	-1.83328	-2.16677	-0.563485	-0.90259
FAM122C	0.359215	0.0936657	-0.0427259	-0.363239	-0.380807	0.0630952	-0.138096	-0.0339239	0.0377004	0.144722	-0.304698	0.215001
FAM126A	0.306211	2.12658	0.651332	1.79605	1.90143	1.59564	0.464925	0.688419	1.15286	1.2854	0.856372	0.368265
FAM129C	-1.2063	-4.11536	0.545381	-1.24147	-0.489994	-5.00308	0.970271	-0.551584	-1.90062	-2.3939	0.0702252	-1.18352
FAM133B	0.0890799	0.483946	0.0177432	0.142538	-0.0196087	0.652638	-0.00772174	0.0816746	0.222605	0.160837	0.0390235	0.0976641
FAM134B	-2.2655	-9.13181	-0.926955	-5.13322	-4.75501	-8.21555	0.0711663	-2.30083	-4.58555	-5.63925	-1.57492	-2.15724
FAM162A	-0.248021	-1.04075	-0.35133	-0.792964	-0.828349	-0.840711	-0.213712	-0.450341	-0.6371	-0.665631	-0.312108	-0.215259
FAM169A	-1.78163	-6.45645	-1.44346	-5.02479	-6.48996	-2.95266	-0.777799	-2.64277	-3.2078	-4.84907	-1.96637	-1.43263
FAM175A	-0.887701	-3.29759	-0.632041	-2.18549	-2.38586	-2.32251	-0.225681	-1.03755	-1.71952	-2.27086	-0.7569	-0.775685
FAM204A	0.25203	0.107141	-0.0928916	-0.186315	-0.166968	0.14834	-0.105512	0.0426407	0.0386975	0.167845	-0.195787	0.149413
FAM207A	-0.501144	-2.16229	-0.0956065	-0.789803	-0.286624	-2.46478	0.127341	-0.422763	-1.03043	-0.904087	-0.150332	-0.487393
FAM20C	1.63415	6.60197	1.29292	4.27195	4.44838	5.33746	0.584623	2.02463	3.40314	4.06335	1.63387	1.52889
FAM212A	-1.08811	-5.94639	-1.04591	-3.89599	-3.60953	-5.05795	-0.43164	-1.54265	-3.00886	-3.33893	-1.51673	-1.15535
FAM213A	-1.96905	-7.80338	-1.01934	-4.51413	-4.4645	-6.41783	-0.241984	-2.23809	-3.81657	-4.54659	-1.51033	-1.79338
FAM215B	-0.709953	-2.75302	-0.332368	-1.72024	-1.86816	-2.18236	-0.0564387	-0.834308	-1.36542	-1.83718	-0.593943	-0.653176
FAM216A	-1.75285	-6.81646	-0.917403	-3.77547	-3.40215	-6.11271	-0.136668	-1.84465	-3.49487	-3.95775	-1.14872	-1.61106
FAM219B	-0.185513	-1.53274	-0.56464	-1.43561	-1.49452	-1.01145	-0.336497	-0.494053	-0.933092	-1.08465	-0.636688	-0.23368
FAM26F	-1.14211	-3.0855	-0.323108	-1.71089	-1.9166	-2.61711	0.0634267	-0.988717	-1.61922	-2.37791	-0.385713	-0.933906
FAM30A	-1.59094	-7.95549	-1.61064	-5.65016	-5.81981	-6.15638	-0.82282	-2.321	-4.06024	-4.95597	-2.28674	-1.60451
FAM3C	-0.439022	-0.893034	-0.0595379	-0.593312	-0.981069	-0.224817	0.0528378	-0.434079	-0.388841	-0.827774	-0.123995	-0.298458
FAM43A	-0.754106	-1.28561	0.034942	-0.688271	-1.29785	-0.276599	0.177027	-0.563961	-0.50603	-1.47437	-0.0560019	-0.491975
FAM45A	-0.0454513	-0.463832	-0.114791	0.0218458	0.565957	-0.902022	0.00502156	0.0408193	-0.286033	0.107315	0.100536	-0.0576607
FAM46A	0.291201	0.736443	-0.0484392	0.38534	0.603975	0.558765	0.0506382	0.357695	0.259053	0.470248	0.146875	0.220334
FAM46C	0.288448	-1.34129	-0.754112	-1.86866	-1.86728	-0.726654	-0.538051	-0.35312	-0.854237	-0.81181	-1.02037	0.0423691
FAM49A	0.994474	4.77249	0.872052	2.89845	2.56505	4.27793	0.342544	1.16066	2.47016	2.60221	1.10409	1.03145
FAM49B	0.184158	1.08127	0.260784	0.773471	0.768816	0.747887	0.176074	0.358925	0.504364	0.461294	0.32983	0.175705
FAM58A	-0.538435	-2.02514	-0.0680004	-1.05958	-1.00082	-1.87232	0.134554	-0.50818	-0.971915	-1.28844	-0.27483	-0.50124
FAM83F	-1.42165	-5.20037	-0.549586	-2.54932	-2.17704	-4.30155	0.0841292	-1.39936	-2.54589	-2.70679	-0.604472	-1.21709
FAM96A	-0.643538	-1.6884	0.0174979	-0.474328	-0.233604	-1.79505	0.273847	-0.327001	-0.824803	-1.00112	0.0713543	-0.536822
FAM96B	-0.251059	-0.624428	0.104624	-0.0649252	0.0729835	-0.77484	0.16141	-0.12128	-0.243937	-0.278629	0.0958012	-0.198633
FANCI	-0.785269	-3.28932	-0.0787039	-1.21861	-0.586205	-3.34337	0.210497	-0.592227	-1.48205	-1.39936	-0.238467	-0.745142
FAR1	0.675551	2.18438	0.38252	1.36446	1.55688	1.44028	0.195377	0.683419	1.01609	1.40252	0.475567	0.55255
FARSA	-1.44044	-6.13677	-0.726625	-3.32522	-2.7931	-5.83169	-0.118417	-1.56702	-3.08842	-3.26073	-1.05549	-1.39219
FAU	-0.117949	-0.390822	-0.219865	-0.314355	-0.372487	-0.343296	-0.166554	-0.157611	-0.245535	-0.273163	-0.181847	-0.113422
FBL	-0.744572	-3.00739	-0.470453	-1.69214	-1.46426	-2.86952	-0.186942	-0.849076	-1.54127	-1.62046	-0.56312	-0.692035
FBP1	1.01744	4.88416	1.22558	3.85994	4.49219	3.07541	0.796781	1.74903	2.49306	3.08179	1.70846	0.985412
FBXL5	0.224486	1.12151	0.146136	0.661412	0.660037	0.924163	0.0755595	0.337001	0.491694	0.469042	0.27825	0.225751
FBXO18	-0.786451	-2.37143	-0.238561	-1.17808	-1.13376	-1.95592	0.124477	-0.569201	-1.22287	-1.70788	-0.233328	-0.664371
FBXO7	-0.222151	-0.697267	-0.170324	-0.405296	-0.54953	-0.167087	-0.10293	-0.283673	-0.273832	-0.349581	-0.164926	-0.150709
FCER1A	-1.44751	-3.91772	-0.221205	-1.77432	-2.18428	-2.52548	0.0718802	-1.36558	-1.68252	-2.26332	-0.40212	-1.09539
FCER1G	0.880847	4.94261	1.28961	3.85348	4.19763	3.35767	0.800687	1.64685	2.5385	3.02105	1.71206	0.899669
FCGR1A	0.59965	3.1931	0.775323	2.6946	3.31286	1.76198	0.508765	1.14944	1.57794	2.07725	1.26105	0.624856
FCGR1B	0.943377	4.69716	1.23617	3.73626	4.4109	2.82381	0.804492	1.67649	2.3657	2.95184	1.71748	0.929563
FCGR2A	0.76701	5.03312	1.04269	3.63365	3.66916	4.06388	0.656428	1.47493	2.47935	2.64366	1.65579	0.898239
FCGRT	-0.755042	0.589415	0.493712	1.33326	1.07445	0.733203	0.544931	-0.0105476	0.406334	-0.0686243	1.00223	-0.31466
FCMR	-1.88412	-7.51295	-0.873868	-4.84246	-5.30352	-5.6738	-0.0926023	-2.22039	-3.66669	-5.03483	-1.65905	-1.7417
FCN1	1.37361	8.48523	1.55853	5.95148	5.87233	7.2035	0.970139	2.40886	4.217	4.52953	2.61512	1.58268
FDPS	-0.873332	-3.19738	-0.213814	-1.49952	-1.33372	-2.87828	0.0363377	-0.842993	-1.46583	-1.66518	-0.424972	-0.776425
FEM1C	0.990268	3.8118	0.360327	1.95621	1.77595	3.50038	0.057746	0.967929	1.774	2.05082	0.639932	0.919323
FEN1	-0.767214	-3.74595	-0.121806	-1.59352	-0.946987	-3.85878	0.097342	-0.76962	-1.61317	-1.48559	-0.465902	-0.766611
FERMT3	-0.270903	0.0631584	0.101973	0.290169	0.186065	0.244389	0.193408	0.0367635	0.0371629	-0.235776	0.275748	-0.140628
FGD4	1.25321	4.73028	0.77196	2.84434	2.95777	3.80994	0.321905	1.38089	2.30461	2.83283	1.04596	1.13672
FGF7	-1.7784	-6.59954	-0.877492	-3.86451	-3.9197	-5.07106	-0.185313	-1.89476	-3.24853	-4.2094	-1.20213	-1.54129
FGFR1OP2	-0.0116443	-0.480082	-0.374957	-0.723401	-0.906901	-0.0225543	-0.289278	-0.254494	-0.338556	-0.461384	-0.389378	-0.0307953
FGL2	0.77736	3.9064	0.851954	2.5749	2.50892	3.20581	0.512402	1.17286	1.9574	2.0284	1.08895	0.777015
FGR	1.41471	5.4476	0.869004	3.35443	3.60037	4.09315	0.483969	1.72067	2.5427	3.13715	1.27039	1.23997
FHIT	-0.931062	-4.24037	-0.492944	-2.69551	-2.76935	-3.59175	-0.128282	-1.25016	-2.05454	-2.59448	-0.991323	-0.912889
FHL1	-1.23456	-4.51457	-0.78237	-3.00478	-3.48225	-3.0859	-0.369026	-1.61677	-2.22939	-2.98573	-1.09984	-1.04733
FHL2	-3.3268	-12.5611	-2.01359	-7.41823	-7.62923	-9.36337	-0.786209	-3.93276	-6.11461	-7.23111	-2.5121	-2.85051
FHL3	-0.511403	-2.3042	-0.852883	-2.05152	-2.34694	-1.25827	-0.490294	-0.843714	-1.39901	-1.82175	-0.848409	-0.468156
FIBP	-0.42756	-1.64243	-0.116813	-0.651726	-0.305913	-1.86096	0.0591686	-0.286825	-0.815208	-0.865694	-0.133125	-0.407142
FIS1	-0.522418	-1.92607	-0.305154	-1.0813	-1.0526	-1.64041	-0.10691	-0.56531	-0.966146	-1.14744	-0.36354	-0.462635
FKBP11	-0.693328	-3.46484	-0.469621	-1.88562	-1.3305	-3.60518	-0.0399181	-0.817932	-1.85406	-1.66834	-0.582657	-0.735681
FKBP14	-0.267668	-1.65313	-0.0273922	-0.438875	0.394369	-2.31507	0.334945	-0.018612	-0.938633	-0.643025	0.0590658	-0.352723
FKBP1A	-0.278819	-0.828937	0.03719	-0.24504	-0.145641	-1.00753	0.0808043	-0.160515	-0.37413	-0.507664	-0.0320981	-0.25331
FKBP2	-0.423882	-1.07839	0.0346706	-0.2266	-0.00946087	-1.30277	0.154762	-0.253521	-0.531741	-0.508686	0.085355	-0.34654
FKBP3	-0.839326	-3.60141	-0.24414	-1.7785	-1.49349	-3.47106	0.0200516	-0.897389	-1.6936	-1.82792	-0.574847	-0.817902
FKBP4	-1.31409	-4.64373	-0.456459	-2.19753	-1.89734	-4.15258	-0.0458913	-1.22729	-2.20581	-2.54637	-0.601306	-1.13438
FKBP8	-0.303487	-1.04668	-0.16782	-0.591465	-0.593482	-0.86359	-0.0727369	-0.297609	-0.506584	-0.662003	-0.199341	-0.25972
FLI1	-0.983233	-2.73661	-0.168112	-1.27832	-1.38003	-2.18225	0.164607	-0.756074	-1.32029	-1.91782	-0.246944	-0.802924
FLNA	0.555642	1.29578	0.0911323	0.758678	1.09565	0.704376	-0.0102327	0.4928	0.558501	1.08734	0.195568	0.409488
FLT3	-0.193264	-2.06891	-0.100139	-1.15382	-0.701981	-2.57011	0.0316625	-0.376686	-1.04122	-0.921145	-0.458668	-0.351872
FMNL1	0.405637	1.15342	-0.0637643	0.172263	-0.116931	1.40843	-0.128966	0.242131	0.484071	0.423926	-0.0805387	0.328359
FNBP4	0.310881	0.296898	-0.0874807	-0.259109	-0.394215	0.462675	-0.202084	0.000689112	0.174991	0.210975	-0.272298	0.217313
FNDC3B	1.13966	3.37772	0.209241	1.76811	2.06287	2.59883	0.0071365	1.05746	1.49195	2.23285	0.513699	0.930267
FNIP1	0.243976	0.572025	-0.225433	-0.311554	-0.803175	1.22541	-0.26426	-0.0914835	0.244612	0.0301574	-0.298582	0.223687
FNIP2	0.141029	2.06214	0.470545	1.4519	1.10302	2.02751	0.30383	0.374296	1.05242	0.880582	0.696683	0.294766
FOS	0.379866	1.39692	0.15685	0.777702	0.717008	1.19812	-0.0441296	0.400897	0.72424	0.880869	0.186491	0.330145
FOSB	0.170822	1.17687	0.249399	0.85617	0.752258	1.03391	0.104273	0.258511	0.642624	0.746592	0.33609	0.209099
FOSL1	0.638809	1.98285	-0.11094	0.47032	-0.130748	2.98648	-0.3695	0.225062	1.03285	1.0893	-0.0836781	0.635202
FOSL2	1.31212	4.31758	0.407075	2.13323	1.9772	3.87781	-0.00200166	1.13019	2.06347	2.6379	0.5653	1.12731
FOXN2	0.32924	0.651093	0.0275386	0.181877	0.227193	0.477134	-0.00307954	0.131896	0.246545	0.459408	0.0138952	0.245307
FOXN3	0.127836	0.363149	0.030891	0.104531	0.0136577	0.365934	0.0191834	0.0821933	0.152388	0.120295	-0.00183218	0.0928529
FOXO1	0.166262	2.10693	0.319516	0.967115	0.085116	2.94677	0.116924	0.206918	1.13166	0.50751	0.396089	0.354014
FOXO3	0.282712	1.64137	-0.0655434	0.602842	0.204074	2.10164	-0.127344	0.284712	0.700332	0.508089	0.1819	0.345082
FOXP1	-0.0916411	-0.359945	-0.121075	-0.476757	-0.766743	0.139684	-0.141362	-0.221599	-0.13311	-0.36319	-0.243515	-0.0627436
FSCN1	-0.584367	-3.22065	-0.85928	-2.43039	-2.53119	-2.13364	-0.562539	-1.08088	-1.64304	-1.81382	-1.03601	-0.55578
FTH1	0.314787	2.61194	0.103313	1.37379	0.803472	2.99703	-0.116865	0.454727	1.26985	1.20745	0.464641	0.450229
FTL	0.456011	2.64046	0.243291	1.67815	1.48491	2.44677	0.0437182	0.659975	1.31892	1.47038	0.588846	0.506453
FURIN	0.574732	1.71462	0.094092	0.59312	0.415624	1.73095	-0.0830229	0.407592	0.777547	0.866715	0.0934866	0.485168
FUS	-0.291539	-0.87068	0.044459	-0.316507	-0.329108	-0.725288	0.0678219	-0.224323	-0.309916	-0.424734	-0.064674	-0.238439
FUT4	1.03975	2.66515	0.358651	1.56479	2.01309	1.84084	0.0490029	0.972258	1.33575	2.03084	0.439727	0.824376
FXYD5	-0.420307	-1.28122	-0.369126	-0.878612	-1.0546	-0.812807	-0.176919	-0.470596	-0.701393	-0.968363	-0.328269	-0.341802
FYB	0.619843	2.01646	0.278589	1.3164	1.64565	1.30512	0.151516	0.749863	0.900512	1.33564	0.48409	0.504187
G0S2	2.21581	9.95407	1.43544	6.09373	5.84651	8.62024	0.439455	2.61278	4.94394	5.73815	2.23602	2.20672
G3BP2	0.0135629	0.0574862	-0.0786557	-0.170388	-0.377359	0.354377	-0.115195	-0.103426	0.0411916	-0.098312	-0.117014	0.0368865
GAB1	0.104681	-0.968642	-0.511824	-1.34966	-1.56931	-0.285802	-0.385908	-0.403052	-0.600809	-0.713331	-0.723497	-0.00908259
GAB2	0.765925	3.10658	0.276115	1.53176	1.23664	3.04188	0.0590222	0.746949	1.47362	1.51673	0.491208	0.733922
GABARAP	0.276569	0.824993	-0.0835199	0.148768	-0.05383	1.08795	-0.13573	0.10319	0.342888	0.341145	-0.0362604	0.255583
GABARAPL1	1.17669	4.72378	0.422088	2.36829	1.89248	4.68327	0.00548185	1.04502	2.28357	2.58061	0.720192	1.13464
GABARAPL2	-0.475434	-1.52402	-0.158851	-0.836896	-0.955824	-1.18585	-0.00125515	-0.488414	-0.732736	-1.02207	-0.260679	-0.404031
GABPB1	0.047917	0.121426	-0.0497084	-0.184061	-0.436532	0.477218	-0.0231963	-0.0197903	0.0495154	-0.101123	-0.122061	0.032136
GADD45A	-0.125701	-0.910811	-0.503633	-1.27001	-1.75217	0.0984271	-0.325018	-0.466486	-0.556267	-0.898699	-0.616736	-0.130303
GADD45B	0.720982	3.5877	0.483259	1.76254	0.986877	3.90457	0.0846074	0.622973	1.87064	1.68459	0.552781	0.781516
GADD45GIP1	-0.530352	-2.10858	-0.303852	-1.13641	-0.936726	-2.06438	-0.152842	-0.614539	-1.06029	-1.05517	-0.366856	-0.47961
GALNT2	0.365423	-0.274309	-0.475001	-0.982561	-1.11902	0.147784	-0.45701	-0.166384	-0.26353	-0.198966	-0.667594	0.190038
GAMT	-0.929211	-4.8077	-0.767814	-2.95576	-2.58115	-4.43695	-0.345431	-1.30181	-2.45344	-2.46485	-1.1087	-0.965153
GAPDH	-0.135715	-0.527115	-0.162545	-0.261319	-0.13455	-0.607602	-0.133786	-0.0485007	-0.244334	-0.253045	-0.128458	-0.135002
GAPT	-0.561015	-1.91723	-0.118044	-0.971908	-0.83091	-1.9447	0.11231	-0.393331	-1.02628	-1.41859	-0.221363	-0.528151
GAR1	-0.702719	-2.96962	-0.282803	-1.46382	-1.15161	-2.87091	-0.0581641	-0.748518	-1.43959	-1.47382	-0.457648	-0.665803
GAS6	0.132511	0.43604	0.541002	0.499698	0.640366	-0.0746675	0.463171	0.238773	0.253275	0.319029	0.334069	0.0695611
GAS7	1.36954	4.62557	0.709796	2.51009	2.47892	3.91881	0.220137	1.36514	2.32849	2.76359	0.790272	1.18443
GATA1	-3.68799	-13.9457	-2.00061	-7.69753	-7.45827	-10.8537	-0.641977	-4.05301	-6.6758	-7.64665	-2.4772	-3.17627
GATA2	-1.71838	-7.7243	-1.7133	-5.221	-5.49001	-5.24188	-0.893791	-2.42442	-3.89738	-4.45287	-2.06745	-1.576
GBP4	-0.892846	-2.43893	-0.389606	-1.72744	-2.46643	-1.0832	-0.134779	-1.05978	-1.19166	-2.05298	-0.585897	-0.678219
GCHFR	0.0190215	0.600474	0.172605	0.552514	0.626733	0.306238	0.122377	0.17394	0.271237	0.259791	0.304051	0.0679688
GCSH	-0.942185	-4.14584	-0.438307	-2.03854	-1.42576	-4.21293	-0.0460643	-0.944956	-2.05847	-2.01242	-0.605484	-0.921675
GDI2	-0.588416	-1.99545	-0.173346	-0.983555	-0.942892	-1.77503	0.0345622	-0.515708	-0.955912	-1.20011	-0.278145	-0.524065
GFI1	0.543976	-0.446359	-0.156618	-0.807391	-0.428329	-0.929786	-0.146982	0.0665264	-0.302719	0.0678838	-0.543526	0.215094
GFOD1	-0.260609	-1.0261	-0.560854	-1.38428	-2.01877	0.380288	-0.337969	-0.524967	-0.586362	-1.22145	-0.614714	-0.184546
GGA1	0.543262	1.72095	-0.053489	0.490787	0.199811	1.9431	-0.132598	0.377524	0.718163	0.722356	0.0331714	0.465587
GGCT	-0.590869	-2.82096	-0.189957	-1.2512	-0.76585	-3.01769	-0.0100803	-0.645453	-1.32464	-1.14273	-0.389268	-0.598157
GINM1	0.0776498	0.253347	-0.208052	-0.216049	-0.472639	0.68296	-0.174996	-0.0971524	0.0400167	-0.0487387	-0.146729	0.0945229
GINS2	-1.45098	-6.93052	-0.326652	-3.07714	-1.95864	-7.2175	0.124411	-1.4596	-3.16557	-2.99711	-0.928863	-1.47467
GLIPR2	0.391023	1.78844	0.300392	1.11504	1.14321	1.47125	0.20799	0.558828	0.84461	0.929457	0.475058	0.376207
GLRX	-0.538381	-1.43467	-0.066686	-0.626733	-0.590745	-1.30861	0.157787	-0.334951	-0.73025	-1.02666	-0.0637377	-0.450903
GLRX3	-0.642913	-1.86377	-0.0648313	-0.664418	-0.488621	-1.7793	0.134682	-0.416558	-0.8832	-1.1067	-0.0661468	-0.533705
GLRX5	-0.301248	-2.10463	-0.262896	-1.24242	-0.909612	-2.114	-0.12225	-0.420961	-1.02866	-0.903818	-0.489814	-0.381978
GLTP	0.040058	0.89214	-0.0501521	0.304519	-0.0952205	1.36267	-0.0434356	0.0119701	0.398955	0.151347	0.133234	0.150334
GLTSCR2	-0.654732	-2.17249	-0.530056	-1.46214	-1.6973	-1.51834	-0.271545	-0.74714	-1.15169	-1.57408	-0.560402	-0.55668
GLUL	0.160797	1.6104	0.0346289	1.02541	0.863204	1.87914	0.00845748	0.450064	0.74425	0.638201	0.433492	0.268063
GM2A	0.530383	2.77764	0.701411	2.15389	2.39726	1.89731	0.481421	0.87245	1.41643	1.76305	0.987805	0.549663
GMCL1	-0.820409	-4.04174	-0.627815	-2.36062	-1.98131	-3.67397	-0.122117	-0.970238	-2.0779	-2.20677	-0.812413	-0.840386
GMEB1	-0.0227997	-0.159421	-0.00848089	-0.201429	-0.283294	-0.00733541	0.00312719	-0.12373	-0.0997803	-0.130356	-0.0618864	-0.0160624
GMFG	-0.21293	-0.769593	-0.0858727	-0.383643	-0.295939	-0.850638	0.00361482	-0.125954	-0.397732	-0.47451	-0.119861	-0.217919
GMPPB	-0.552544	-1.36322	0.387484	0.0609987	0.397999	-1.63504	0.430418	-0.248918	-0.451076	-0.4123	0.308783	-0.425087
GMPR	-1.67355	-5.92047	-0.904281	-3.31413	-3.29564	-4.49757	-0.254634	-1.69017	-2.9085	-3.61184	-1.02025	-1.4154
GMPR2	-0.825184	-2.63004	-0.494444	-1.67816	-1.83318	-2.04061	-0.170604	-0.912836	-1.42428	-1.87638	-0.512571	-0.683184
GNA13	0.748346	3.12041	0.327912	1.63662	1.32575	3.18318	0.0634805	0.786121	1.55789	1.57411	0.52503	0.736454
GNA15	-0.200452	-0.697042	-0.724512	-1.12995	-1.65329	0.539268	-0.598059	-0.534006	-0.470683	-0.801292	-0.581586	-0.0933058
GNAI2	0.238196	0.310027	-0.0389039	-0.0189104	-0.0360354	0.333207	-0.0632	0.165584	0.138287	0.166229	-0.123219	0.140881
GNAQ	-0.399813	-1.47864	-0.18387	-0.711917	-0.52021	-1.36479	-0.0390539	-0.346689	-0.746092	-0.784055	-0.177571	-0.350614
GNAS	0.250726	0.460585	0.00564922	0.154882	0.199653	0.332367	-0.0842579	0.16729	0.222147	0.379654	-0.0435719	0.171126
GNB1	0.154426	0.584717	0.180819	0.478781	0.555356	0.3449	0.0968387	0.225433	0.318239	0.411579	0.183505	0.129338
GNG11	-1.34713	-2.55288	-0.0681163	-1.09206	-1.60226	-1.56855	0.375924	-0.84789	-1.21404	-2.46492	0.0174074	-0.961955
GNG2	-0.672345	-0.542818	0.502727	0.326808	0.0973291	-0.511887	0.603264	-0.217201	-0.14404	-0.734259	0.50291	-0.432337
GNG5	0.23669	1.0601	0.168242	0.785549	0.852602	0.842535	0.0815681	0.351769	0.568673	0.716625	0.2913	0.232018
GNG7	-1.0923	-4.84132	-0.471274	-2.97166	-2.87423	-4.5501	0.0251752	-1.30694	-2.46865	-3.02625	-1.00167	-1.11372
GNLY	0.669779	2.45699	0.550073	1.68801	2.07788	1.66119	0.42164	0.877097	1.18164	1.42363	0.789493	0.616034
GNS	0.456325	2.72352	0.675101	2.18005	2.42961	1.8877	0.441376	0.885433	1.37746	1.64691	1.01184	0.505859
GOLGB1	0.354796	0.839583	0.0214742	0.234135	0.18812	0.776475	0.00528669	0.233004	0.322612	0.422891	0.0108011	0.259278
GOPC	-0.688276	-2.71867	-0.318239	-1.45862	-1.22927	-2.55639	0.0500109	-0.654179	-1.41674	-1.64296	-0.40094	-0.650938
GP9	-1.18368	-4.26626	-0.462468	-2.13834	-1.87228	-3.51503	0.0452305	-1.05954	-2.07683	-2.44665	-0.537816	-1.02236
GPAA1	-0.623725	-2.64435	-0.294684	-1.42565	-1.26167	-2.38816	-0.0459881	-0.678209	-1.30318	-1.43534	-0.468743	-0.598585
GPAT3	0.218962	1.04372	-0.0936905	0.0745157	-0.495657	1.75372	-0.192321	-0.039853	0.472146	0.20488	-0.0701412	0.276692
GPATCH11	0.112586	-0.956102	-0.222533	-0.877896	-0.73817	-0.850057	-0.138338	-0.230715	-0.52942	-0.277378	-0.45189	-0.0371361
GPCPD1	1.20474	4.73735	0.819839	2.89522	2.96823	3.68376	0.34804	1.3756	2.32651	2.86749	1.05921	1.08598
GPI	-0.0644498	-0.0496899	0.00226799	0.180709	0.42613	-0.375081	0.0717712	0.0466477	-0.106123	0.0527526	0.163876	-0.0473894
GPM6B	-1.07997	-5.26112	-0.636561	-3.2777	-3.11097	-4.68348	-0.12166	-1.38469	-2.66824	-3.13116	-1.17665	-1.12198
GPR137B	0.00454872	1.79938	0.380141	1.33159	1.03912	1.90906	0.356844	0.325157	0.840406	0.599936	0.752541	0.206724
GPR171	-0.841907	-2.28274	-1.10548	-2.79661	-4.43346	1.00223	-0.767504	-1.51172	-1.25256	-2.60473	-1.17632	-0.503135
GPR183	1.29729	5.06307	1.06227	2.951	2.68217	4.08764	0.452439	1.32821	2.5849	2.9231	1.01509	1.15216
GPR35	1.42092	5.67778	0.730072	3.14766	2.96025	5.08495	0.236001	1.54363	2.7536	3.07504	1.10335	1.33866
GPR65	0.601644	3.37324	1.05485	2.72563	3.0388	2.1614	0.652444	1.16239	1.79093	2.00871	1.26803	0.628904
GPRIN3	1.2537	5.27603	1.0491	3.59633	3.84355	4.07558	0.489321	1.55584	2.67468	3.38343	1.42379	1.20031
GPX1	0.472361	1.46956	0.099899	0.73177	0.841467	0.973072	-0.0215569	0.500228	0.623951	0.908484	0.186795	0.356815
GPX4	-0.233715	-0.334529	-0.0158765	0.0647361	0.172047	-0.389278	0.0460172	-0.0498153	-0.160245	-0.138994	0.121354	-0.160499
GRAMD1A	-0.725439	-2.72313	-0.445325	-1.77025	-1.98736	-1.86914	-0.108506	-0.849251	-1.37219	-1.8387	-0.615881	-0.643668
GRAP2	-1.05567	-4.6949	-0.279304	-2.2889	-1.802	-4.13662	0.211528	-1.02263	-2.16425	-2.34353	-0.618087	-1.00803
GRASP	0.883379	3.08657	0.0339245	0.684796	-0.415554	4.30652	-0.339978	0.327611	1.54684	1.27075	-0.0748267	0.865656
GRB2	0.584954	1.88457	0.275216	0.999181	0.965307	1.64302	0.0529446	0.586407	0.969403	1.12599	0.271975	0.492104
GRINA	0.458866	2.36245	0.121281	1.11894	0.805475	2.44578	0.0107206	0.550103	1.04488	0.946684	0.39776	0.484127
GRN	0.669721	2.68352	0.628118	1.87191	2.117	1.59526	0.37404	0.911659	1.31857	1.66377	0.746727	0.569088
GSDMD	-0.617428	-2.71817	-0.322858	-1.52779	-1.30202	-2.63124	-0.0774357	-0.677517	-1.38643	-1.52689	-0.509211	-0.614567
GSN	0.0989893	-0.544991	-0.13858	-0.677095	-0.833429	-0.244715	-0.130674	-0.223931	-0.260595	-0.218962	-0.408366	-0.00434031
GSPT1	-0.666226	-2.23756	-0.291407	-1.09573	-0.94595	-2.01186	-0.0475908	-0.632888	-1.11309	-1.28148	-0.278815	-0.557571
GSTK1	-0.109707	-0.682168	-0.141525	-0.486673	-0.464314	-0.666719	-0.100625	-0.18303	-0.373947	-0.432874	-0.223452	-0.135983
GSTM3	-1.10656	-3.83993	-0.920346	-2.72119	-3.33449	-1.85954	-0.472818	-1.50805	-1.93299	-2.56769	-1.0039	-0.864087
GSTP1	-0.178646	-0.786345	-0.0251216	-0.210982	0.103317	-1.18106	-0.0289739	-0.0939483	-0.358299	-0.248506	-0.0481177	-0.186385
GTF2A2	-0.617148	-1.71662	-0.0188735	-0.593431	-0.460842	-1.6528	0.116015	-0.46566	-0.773076	-0.869189	-0.043387	-0.495225
GTF2F1	-0.31429	-1.07909	-0.233365	-0.741853	-0.88231	-0.585636	-0.135255	-0.387066	-0.530246	-0.738159	-0.271602	-0.24846
GTF2H5	-0.832081	-2.86626	-0.0743401	-1.05934	-0.577904	-3.28388	0.271132	-0.610537	-1.44578	-1.5123	-0.139311	-0.775283
GTF2I	-0.635407	-2.07536	-0.234556	-1.0363	-0.956352	-1.852	0.0699968	-0.554193	-1.06149	-1.32039	-0.24298	-0.55068
GTF3A	-0.37058	-1.28484	-0.113656	-0.567117	-0.398814	-1.331	-0.0386907	-0.276479	-0.602919	-0.70104	-0.152522	-0.328817
GTF3C6	-0.375312	-1.55252	-0.0581721	-0.622423	-0.337707	-1.69508	0.0711383	-0.318892	-0.71678	-0.630245	-0.143934	-0.365349
GTPBP4	0.0821567	-0.470427	-0.0117649	-0.357909	-0.297357	-0.425131	-0.112337	-0.143672	-0.135755	0.0301259	-0.23502	0.0162948
GTSE1	-0.362057	-3.45874	0.273184	-0.999069	0.313719	-4.39237	0.366879	-0.263094	-1.33111	-0.674775	-0.251751	-0.554722
GTSF1	0.562782	0.0139146	0.0307438	-0.232774	0.253944	-0.640317	-0.10227	0.204563	0.0200672	0.574354	-0.277787	0.288286
GUCY1A3	-1.39094	-6.12449	-1.40791	-4.49175	-4.83209	-4.43345	-0.674574	-1.96249	-3.27983	-4.1925	-1.73823	-1.30466
GUCY1B3	-1.77101	-8.39986	-1.82329	-5.96518	-6.29626	-5.91177	-0.933649	-2.65599	-4.29968	-5.0834	-2.36355	-1.67959
GUK1	0.0821039	0.721261	0.0889729	0.426401	0.333526	0.700751	0.0389792	0.184119	0.350817	0.290549	0.180493	0.11241
GYPC	-1.35031	-4.441	-0.807239	-2.48079	-2.39681	-3.51262	-0.178346	-1.20672	-2.31339	-2.83258	-0.70706	-1.14586
GZF1	0.695561	2.68185	0.458919	1.59072	1.628	2.25278	0.19431	0.845771	1.35592	1.48497	0.590485	0.640737
H1F0	-0.682104	-1.09141	-0.424476	-0.965193	-1.83117	0.393992	-0.27577	-0.87011	-0.5295	-1.15834	-0.318789	-0.382338
H1FX	0.627264	0.478931	-0.454423	-0.746871	-1.04568	1.04464	-0.547639	0.0279294	0.187846	0.358777	-0.705071	0.401791
H2AFJ	0.767871	2.04393	0.137587	0.903134	0.987946	1.60252	-0.0703691	0.593337	0.936606	1.4347	0.171894	0.597204
H2AFV	-0.223748	-0.828563	0.00243186	-0.177077	0.0267662	-0.873113	0.0391613	-0.113247	-0.295058	-0.211096	-0.0220071	-0.198388
H2AFX	-0.446803	-2.26495	-0.0053916	-0.933699	-0.605234	-2.26437	0.0655336	-0.526105	-0.932363	-0.785224	-0.292655	-0.448042
H2AFY	-0.236292	-0.603202	-0.0576871	-0.299605	-0.325281	-0.534396	-0.0093458	-0.112845	-0.270151	-0.493826	-0.0845355	-0.199295
H2AFZ	-0.510164	-2.26973	0.0579925	-0.65699	-0.0964864	-2.68252	0.127055	-0.390408	-0.915965	-0.643054	-0.143381	-0.510569
H3F3A	-0.162001	-0.0563261	-0.0201659	0.0921	0.0151381	0.061162	0.0238114	0.0478986	0.0102074	-0.169148	0.0593911	-0.10784
H3F3B	0.497162	0.970284	-0.0854353	0.108674	-0.0199908	0.983398	-0.230019	0.269881	0.464044	0.69158	-0.207184	0.340831
H6PD	-0.310035	-1.22506	-0.134549	-0.616588	-0.521506	-0.976128	0.0567173	-0.322673	-0.623781	-0.664101	-0.139413	-0.272289
HACD1	-0.562596	-2.71028	-0.271635	-1.37287	-1.0839	-2.49364	-0.0635231	-0.691508	-1.24957	-1.15357	-0.465927	-0.548664
HADH	-0.875199	-3.73372	-0.216242	-1.68662	-1.15017	-3.78202	0.0817364	-0.781464	-1.74168	-1.79411	-0.466154	-0.848952
HADHA	-0.663782	-2.11756	-0.316213	-1.21503	-1.33703	-1.54145	-0.0941883	-0.650986	-1.03604	-1.38062	-0.381304	-0.551937
HADHB	-0.555884	-1.81407	-0.229129	-0.920843	-0.774306	-1.6856	0.0398129	-0.442922	-0.947114	-1.15994	-0.197344	-0.480883
HAUS1	-0.671222	-3.15833	-0.206945	-1.57225	-1.21052	-3.15024	0.0650902	-0.717703	-1.49438	-1.53017	-0.496675	-0.68867
HAVCR2	0.475795	3.61621	0.411943	2.1962	1.86899	3.48721	0.277333	0.806222	1.62888	1.55529	1.00473	0.63566
HAX1	-0.679129	-2.36385	-0.229003	-1.25988	-1.23715	-1.95745	-0.0188	-0.674885	-1.10582	-1.37869	-0.357956	-0.579016
HBA1	-0.112974	-0.599991	-0.0479858	0.116577	0.560068	-0.387555	-0.0935165	-0.173136	-0.0687594	0.468308	0.146226	0.0092763
HBA2	0.69842	1.88326	0.139666	1.30041	1.83147	1.41841	-0.0495564	0.594124	0.958824	1.80784	0.467566	0.641262
HBB	-0.972816	-1.8497	0.187493	0.0495422	0.296298	-1.41403	0.267089	-0.543268	-0.545554	-0.480616	0.420709	-0.601257
HBD	-3.33669	-14.2928	-2.15712	-8.36639	-8.03302	-11.3734	-0.878314	-4.111	-6.84633	-7.52668	-2.97731	-3.04473
HBEGF	1.89545	5.64349	0.64183	2.7669	2.8448	4.57848	0.0555962	1.65436	2.66315	3.46857	0.720597	1.54359
HCAR3	0.995766	4.09215	0.390817	2.12576	1.87232	3.89959	0.0507151	0.984412	1.93009	2.15908	0.72819	0.973088
HCK	1.23967	4.11808	0.463908	2.28012	2.49245	3.19718	0.0644259	1.21242	1.92549	2.5594	0.731218	1.06952
HCST	0.717354	1.79642	0.0327213	0.770431	1.08333	1.06372	-0.0174982	0.750271	0.644275	1.00705	0.174224	0.496539
HDAC1	-0.616619	-2.47271	-0.0845426	-1.20434	-1.05734	-2.36955	0.0758964	-0.626914	-1.15092	-1.31901	-0.354027	-0.58688
HDAC2	-0.935252	-3.04641	-0.111204	-1.20582	-0.92917	-2.91633	0.157259	-0.728067	-1.38412	-1.61742	-0.223464	-0.799906
HDAC5	-0.351835	-1.25699	-0.158436	-0.860878	-1.06911	-0.774836	-0.01143	-0.439185	-0.627465	-0.999254	-0.293921	-0.301536
HDAC7	-0.669572	-1.9076	-0.314496	-1.01766	-1.16046	-1.13555	-0.0388364	-0.623254	-0.917634	-1.28658	-0.252984	-0.502009
HDAC9	0.46572	0.622492	0.523767	0.525983	1.02087	-0.563443	0.339303	0.436952	0.334075	0.720396	0.207825	0.241361
HDC	-1.67137	-6.06902	-0.677975	-2.80861	-2.29792	-4.9202	0.114849	-1.48698	-2.94804	-3.00918	-0.661857	-1.44742
HDGF	-0.0991572	-1.37089	-0.150336	-0.804372	-0.510878	-1.47373	-0.093638	-0.227002	-0.629839	-0.503997	-0.364273	-0.194429
HDLBP	-0.322149	-1.28325	-0.0493093	-0.536113	-0.319755	-1.30585	0.0395752	-0.256864	-0.580495	-0.624303	-0.117074	-0.293362
HDX	-0.916446	-2.8568	-1.10535	-3.02618	-4.53565	0.26186	-0.677882	-1.62395	-1.51616	-2.80916	-1.25087	-0.61361
HEBP2	0.302885	0.460735	-0.0906467	0.0228401	0.0263583	0.46121	-0.196386	0.114739	0.231714	0.350413	-0.141233	0.225124
HECA	1.04825	3.66779	0.401761	1.9477	1.89489	3.14943	0.0662367	0.993051	1.71137	2.12109	0.598937	0.91932
HECTD1	0.123328	-0.393454	-0.215296	-0.688323	-0.757457	-0.241262	-0.154761	-0.151615	-0.273105	-0.290742	-0.371059	0.0243222
HELLS	-0.844571	-4.9611	-0.428589	-2.60801	-1.88149	-4.9	-0.135014	-1.15826	-2.26953	-1.96335	-0.935393	-0.917571
HEMGN	-4.44065	-16.8049	-2.95249	-10.6703	-11.3951	-12.2601	-1.12961	-5.26315	-8.42321	-10.7452	-3.72111	-3.86923
HENMT1	-1.60361	-6.84693	-0.850851	-3.84129	-3.41509	-6.21517	-0.190582	-1.79076	-3.4094	-3.82394	-1.2688	-1.5318
HERC1	0.438396	1.51864	0.245609	0.830156	0.761528	1.31752	0.122653	0.414847	0.735011	0.861035	0.265941	0.374386
HERPUD1	0.726685	2.238	0.581622	1.32638	1.32732	1.66485	0.257406	0.731584	1.2116	1.45448	0.40129	0.571672
HES4	0.725055	3.55794	0.476579	1.74686	1.09455	3.75305	0.123377	0.654198	1.73635	1.5799	0.608019	0.773972
HEXB	-0.0656907	0.487952	0.424859	0.757938	0.865847	-0.0493844	0.358208	0.177783	0.289985	0.315932	0.447543	-0.0191193
HGF	-0.847773	-3.92099	-0.361115	-1.61338	-0.547776	-4.43144	0.220332	-0.622	-2.09239	-1.78944	-0.297046	-0.877972
HHEX	-0.397351	-2.45491	-0.587476	-1.84016	-1.81191	-1.98246	-0.301023	-0.67774	-1.32739	-1.50747	-0.780083	-0.456417
HIC1	1.05816	3.01845	0.149713	1.03247	0.742384	3.03434	-0.0455845	0.755526	1.33765	1.525	0.166285	0.864618
HIF1A	1.01698	4.47252	0.538638	2.47418	2.1112	4.28624	0.186028	1.16959	2.17757	2.31077	0.849237	0.98694
HIGD1A	-0.2742	-0.486653	0.0636298	-0.058334	-0.176876	-0.14128	0.0416877	-0.205084	-0.0898509	-0.274872	0.0457443	-0.154782
HIGD2A	0.0681477	-0.0231332	-0.0403304	0.0266017	0.254574	-0.364969	-0.00987079	0.121145	-0.077624	0.062802	0.00158769	0.0076675
HIKESHI	-0.985934	-3.0758	-0.0290694	-1.01842	-0.538596	-3.37186	0.308313	-0.682185	-1.47054	-1.58733	-0.0585552	-0.85582
HINT1	-0.322639	-1.50961	-0.450809	-1.048	-1.03668	-1.26026	-0.310249	-0.450094	-0.815724	-0.881566	-0.479636	-0.322898
HINT2	-0.333245	-1.84269	-0.0535263	-0.732736	-0.25998	-2.20549	0.0537964	-0.322205	-0.84272	-0.716759	-0.208826	-0.36808
HIST1H1C	1.36575	2.932	-0.260646	0.226071	-0.347235	3.39643	-0.65447	0.518404	1.34859	1.68638	-0.498312	1.05975
HIST1H1D	0.185593	0.251761	0.152899	0.0618344	-0.0505578	0.562226	-0.0128751	0.0248494	0.305301	0.394561	-0.04591	0.164761
HIST1H1E	0.894109	2.00179	0.230069	0.83982	0.887742	1.78365	-0.0519069	0.589855	1.02331	1.57319	0.0915144	0.682662
HIST1H2AC	0.964167	1.16084	-0.226725	-0.54815	-0.897517	1.48903	-0.45541	0.175329	0.535278	0.769523	-0.686699	0.639854
HIST1H2AE	0.20243	0.0785911	-0.386587	-0.778079	-1.3545	0.968483	-0.468068	-0.373733	-0.026227	-0.184235	-0.547911	0.179863
HIST1H2AM	0.513362	1.53055	0.586094	1.69806	2.69159	0.0805818	0.421849	0.824639	0.767753	1.61101	0.838263	0.417074
HIST1H2BC	1.39452	2.95764	-0.386485	0.251712	-0.152647	3.32029	-0.668893	0.574453	1.23143	1.65781	-0.451252	1.08002
HIST1H2BD	0.879871	1.65625	-0.291486	-0.188639	-0.687277	2.37024	-0.541237	0.139541	0.783458	0.977096	-0.480038	0.708762
HIST1H2BG	-0.578102	-1.69903	-0.44343	-1.54065	-2.3812	-0.121591	-0.363426	-1.00599	-0.765764	-1.31099	-0.64845	-0.387375
HIST1H4C	-0.213582	-2.88707	-0.505161	-1.9084	-1.6046	-2.2795	-0.483491	-0.680302	-1.15748	-0.844751	-0.960351	-0.33269
HIST2H2AA3	1.00019	1.53806	-0.508493	-0.567513	-1.05844	2.31927	-0.697851	0.139098	0.598066	0.752303	-0.713202	0.751652
HIST2H2AA4	1.1525	1.9242	-0.50085	-0.342108	-0.771542	2.4223	-0.75608	0.20941	0.771833	1.12592	-0.689583	0.863832
HIST2H2AC	0.641967	1.54316	-0.057705	0.390853	0.142889	1.92453	-0.273513	0.252355	0.794419	1.12156	-0.0951093	0.548461
HIST2H2BE	0.928882	1.24891	-0.483713	-0.67441	-1.08701	1.80402	-0.579683	0.170238	0.43456	0.559207	-0.729146	0.6387
HIST3H2A	0.126773	2.22836	0.769193	2.01704	1.94941	1.68685	0.467933	0.603154	1.29713	1.15844	0.975313	0.297168
HK2	0.503549	2.93322	0.533361	2.14505	2.28784	2.45939	0.290676	0.866503	1.46877	1.74976	0.965807	0.589127
HLA-A	-0.124079	-0.0476258	0.000347346	-0.0344923	-0.217666	0.116647	0.0264165	0.00127956	0.00562011	-0.225761	-0.0171039	-0.0944456
HLA-B	0.0779037	0.969148	0.201255	0.647476	0.427976	0.928358	0.0935181	0.252354	0.529127	0.374403	0.238293	0.113447
HLA-C	-0.186833	0.203346	0.0918859	0.249623	0.0260306	0.336297	0.123776	0.0496316	0.124718	-0.156617	0.156894	-0.106508
HLA-DMA	-0.389095	-0.784999	-0.0467581	-0.643513	-1.07144	-0.408776	-0.0303028	-0.425494	-0.376985	-0.87091	-0.211367	-0.294
HLA-DMB	-0.33355	-0.227673	0.390739	0.000161357	-0.397573	-0.323651	0.305376	-0.256327	-0.050491	-0.580455	0.129609	-0.238516
HLA-DOA	-0.876084	-2.76425	-0.250759	-1.76159	-2.17667	-1.99487	0.0386924	-0.958213	-1.36614	-2.17049	-0.542973	-0.742077
HLA-DPA1	-0.265345	-0.142613	0.0764184	-0.335009	-0.919434	0.141854	-0.0277077	-0.319625	-0.0414243	-0.644672	-0.134359	-0.169885
HLA-DPB1	-0.424446	-0.654332	-0.0314854	-0.529782	-1.00559	-0.385132	0.00555613	-0.435916	-0.328313	-0.883169	-0.152196	-0.307658
HLA-DQA1	-0.184941	0.169283	0.314398	-0.0229253	-0.555531	0.158468	0.19118	-0.233412	0.100606	-0.393558	0.0452557	-0.118803
HLA-DQB1	0.370057	1.709	0.164974	0.377057	-0.343568	2.00421	-0.0801301	0.111307	0.827762	0.540004	0.000752197	0.364433
HLA-DRA	-0.190405	0.23769	0.212263	0.115697	-0.328602	0.321145	0.126982	-0.0737012	0.172086	-0.249787	0.0705071	-0.119966
HLA-DRB1	0.00384365	0.659456	0.0579941	0.0684364	-0.453206	0.838856	-0.0352867	-0.110232	0.293852	-0.026199	-0.0146501	0.0573066
HLA-DRB5	1.84246	4.92745	0.247654	1.53369	0.950929	4.76396	-0.423886	1.04748	2.35499	2.83677	0.000605022	1.49215
HLA-E	-0.17483	0.124546	-0.0759617	-0.106991	-0.599698	0.741651	-0.0706215	-0.143666	0.088129	-0.3165	-0.0619954	-0.0710457
HLA-F	-0.502418	0.207927	0.354063	0.566768	0.219793	0.4388	0.422185	-0.0126974	0.144024	-0.434558	0.510982	-0.266857
HLX	0.653801	1.21727	-0.0870509	0.106045	0.0673084	1.11652	-0.188932	0.319826	0.463005	0.711261	-0.171992	0.46174
HM13	-0.31893	-0.853835	-0.038225	-0.37278	-0.327211	-0.84069	0.074969	-0.214269	-0.473854	-0.605433	-0.0332961	-0.27107
HMBS	-1.14158	-3.98629	-0.26543	-1.6735	-1.26703	-3.75548	0.0703603	-1.05842	-1.87306	-1.96032	-0.363953	-0.972931
HMCES	-0.536249	-1.57959	-0.136095	-1.07484	-1.49224	-0.849503	0.0197239	-0.609714	-0.711131	-1.36121	-0.347827	-0.422097
HMG20B	-0.701995	-1.9686	-0.155223	-0.951894	-1.08585	-1.45739	0.0165375	-0.605664	-0.90491	-1.34418	-0.233442	-0.55331
HMGA1	-0.503261	-1.58167	-0.242946	-0.766179	-0.695146	-1.26492	-0.138939	-0.411156	-0.71726	-0.878529	-0.229111	-0.401681
HMGA2	-2.78501	-11.6743	-2.42725	-8.12769	-9.03829	-7.68075	-1.27804	-3.97324	-5.82046	-7.28273	-3.15812	-2.45594
HMGB1	-0.510579	-1.87802	-0.0681182	-0.753577	-0.636356	-1.6978	0.0452905	-0.453466	-0.768999	-0.770163	-0.227462	-0.461574
HMGB2	-0.247049	-1.66637	0.187426	-0.421128	0.0732014	-1.97348	0.167466	-0.14551	-0.518354	-0.283209	-0.126357	-0.305741
HMGN1	-0.380826	-1.71198	-0.0335629	-0.732783	-0.483512	-1.9264	0.0438798	-0.371243	-0.760914	-0.7155	-0.234284	-0.395712
HMGN2	-0.308138	-1.12864	0.226595	-0.0565057	0.327342	-1.49585	0.21538	-0.0674889	-0.3321	-0.229686	0.085826	-0.292409
HMGN3	-0.601886	-2.18452	-0.104759	-0.926174	-0.683269	-2.21714	0.0873199	-0.501967	-1.02387	-1.11838	-0.220797	-0.551635
HMGN5	-1.48539	-7.00589	-1.01535	-3.90529	-3.23343	-6.45626	-0.328039	-1.82585	-3.49578	-3.47211	-1.35157	-1.45939
HN1	-0.260119	-1.38873	0.0714043	-0.366111	0.0878705	-1.63743	0.0907742	-0.146711	-0.494115	-0.361023	-0.0638859	-0.264727
HNMT	0.755493	4.29583	0.990962	3.32626	3.68365	2.89272	0.617673	1.37483	2.13096	2.5108	1.49561	0.804002
HNRNPA0	-0.240344	-0.810757	-0.176748	-0.627591	-0.865463	-0.296607	-0.135141	-0.319159	-0.326147	-0.561055	-0.278091	-0.188211
HNRNPA1	-0.523403	-2.25325	-0.396196	-1.38751	-1.38925	-1.93756	-0.260166	-0.65641	-1.06841	-1.25761	-0.579404	-0.497738
HNRNPA2B1	-0.345091	-1.25892	0.0238516	-0.48829	-0.388105	-1.21497	0.0224803	-0.279164	-0.478959	-0.535207	-0.142285	-0.309915
HNRNPA3	-0.134211	-0.790302	-0.0476254	-0.447277	-0.439756	-0.693745	-0.0527123	-0.247449	-0.285718	-0.250888	-0.202926	-0.138791
HNRNPAB	-0.593962	-3.02059	-0.306456	-1.52928	-1.13907	-2.91806	-0.136592	-0.718038	-1.39382	-1.291	-0.5532	-0.601752
HNRNPC	0.00681821	-0.116715	-0.0570647	-0.136408	-0.187099	-0.0831918	-0.100023	-0.0607749	-0.0359787	-0.0178557	-0.119325	-0.0107728
HNRNPD	-0.151787	-0.980934	0.00239982	-0.455057	-0.320308	-0.972694	0.000346575	-0.20608	-0.356647	-0.285601	-0.180996	-0.172511
HNRNPDL	-0.272757	-1.33369	-0.187535	-0.806248	-0.771318	-1.18433	-0.0886048	-0.367957	-0.63782	-0.648236	-0.326362	-0.284394
HNRNPF	-0.502641	-1.31629	0.0402424	-0.364622	-0.234627	-1.30998	0.135103	-0.285751	-0.568639	-0.726193	0.0166518	-0.404299
HNRNPK	-0.298262	-1.03187	-0.0480176	-0.508038	-0.560761	-0.870172	-0.0242716	-0.28832	-0.420347	-0.588897	-0.190544	-0.264224
HNRNPL	0.2417	0.560708	0.0734246	0.140485	-0.0423785	0.683193	-0.0215632	0.0478876	0.330842	0.38771	-0.0458698	0.196479
HNRNPLL	0.15603	1.10782	0.294593	0.892275	0.928474	0.786975	0.209582	0.245179	0.542282	0.733492	0.435252	0.195925
HNRNPM	-0.351736	-1.1233	0.00536425	-0.506046	-0.549258	-0.978795	0.015583	-0.345051	-0.434919	-0.610378	-0.149117	-0.290534
HNRNPR	-0.494692	-1.81841	-0.135329	-0.940999	-0.92065	-1.53486	-0.0181066	-0.511963	-0.815709	-0.940158	-0.293008	-0.437644
HNRNPU	-0.076478	-0.496764	0.0439939	-0.154325	-0.00875002	-0.591698	0.0334162	-0.0228986	-0.16549	-0.118276	-0.0522844	-0.098854
HOMER3	1.22808	3.52526	0.468893	2.19754	2.88308	2.25791	0.197469	1.34774	1.66753	2.54993	0.758923	0.985833
HOOK3	0.438029	1.76515	0.341823	0.975634	0.773857	1.68625	0.132909	0.435409	0.939897	0.911869	0.322582	0.416395
HOPX	-2.03694	-9.10658	-1.86161	-6.29069	-6.52742	-7.14481	-0.892227	-2.81139	-4.75943	-5.84662	-2.43383	-1.94462
HOXA10	0.131401	-0.539336	-0.143459	-0.477799	-0.211599	-0.77358	-0.0874376	-0.0613373	-0.330048	-0.0835977	-0.247683	0.00832058
HOXA3	0.940825	1.79413	0.153164	0.613014	0.734666	1.45604	-0.0603928	0.594943	0.841805	1.35227	-0.0229358	0.667004
HOXA9	0.506502	0.0143909	-0.115845	-0.394769	-0.154148	-0.246949	-0.224727	0.129172	-0.0106801	0.338611	-0.396865	0.263637
HOXB2	0.4476	0.791099	-0.256287	-0.193542	-0.470735	1.23344	-0.354619	0.0429555	0.328874	0.38968	-0.312431	0.358793
HOXB3	0.99385	1.21581	-0.162001	-0.122102	-0.0184209	1.03948	-0.328023	0.319398	0.485744	1.12166	-0.417041	0.658603
HOXB4	0.398482	-0.31885	-0.359453	-0.945048	-1.04613	-0.0550069	-0.44113	-0.216687	-0.236006	-0.0758696	-0.667147	0.205929
HPCAL1	-0.532522	-0.341869	0.215641	0.286893	0.201911	-0.295771	0.430848	-0.0504983	-0.199032	-0.622269	0.422012	-0.34959
HPF1	-1.49661	-5.89697	-0.538629	-2.94464	-2.38075	-5.71111	0.0406826	-1.46366	-2.90503	-3.21082	-0.823216	-1.39138
HPGD	-1.2678	-4.93508	-0.707888	-2.76099	-2.61818	-3.82694	-0.147238	-1.35732	-2.45216	-2.7544	-0.85597	-1.12424
HPGDS	-3.20341	-12.0234	-1.63045	-6.47163	-5.9326	-10.2078	-0.222901	-3.2069	-6.04586	-6.94755	-1.93879	-2.87021
HPRT1	-0.586064	-2.57298	-0.232483	-1.28016	-1.0898	-2.31666	-0.0988266	-0.677175	-1.14035	-1.20601	-0.450728	-0.543064
HPS1	-0.114841	-0.828225	-0.309434	-0.709814	-0.676407	-0.588355	-0.203374	-0.249176	-0.483638	-0.567423	-0.305946	-0.120967
HPS4	-0.398414	-1.92574	-0.222522	-1.32692	-1.47342	-1.40799	-0.0582281	-0.556562	-0.880556	-1.26845	-0.518299	-0.394649
HSBP1	-0.0618922	1.37952	0.371319	1.47381	1.63032	0.959199	0.346608	0.499379	0.687698	0.692918	0.803193	0.093487
HSD17B10	-0.535692	-2.06642	-0.116815	-0.893215	-0.591299	-2.19064	0.0743536	-0.46086	-0.991795	-1.02717	-0.211058	-0.502829
HSD17B11	-0.490563	-1.64803	-0.47609	-1.19154	-1.32516	-1.0287	-0.193217	-0.517581	-0.912145	-1.24687	-0.413693	-0.410012
HSD17B12	-1.0473	-3.34399	-0.269073	-1.64103	-1.6052	-2.93241	0.0468685	-1.01135	-1.59423	-2.0321	-0.400751	-0.868187
HSH2D	-0.146102	-2.4282	-0.710534	-2.00877	-1.78058	-2.14676	-0.448587	-0.605792	-1.38857	-1.28013	-0.95118	-0.324267
HSP90AA1	-0.231903	-0.533919	0.0527467	-0.0912884	-0.0831167	-0.484384	0.0264598	-0.140907	-0.139777	-0.181292	0.00734925	-0.170214
HSP90AB1	-0.536512	-2.65352	-0.485804	-1.7102	-1.69787	-2.25755	-0.305568	-0.82947	-1.30049	-1.37215	-0.721905	-0.536188
HSP90B1	0.282523	0.0747096	0.161	0.166317	0.525366	-0.509685	0.0447854	0.174743	0.0965986	0.593597	-0.017139	0.12861
HSPA5	0.655591	1.58185	0.239151	0.7652	0.819629	1.21291	-0.0578903	0.466987	0.868698	1.29603	0.101167	0.502887
HSPA8	-0.675231	-2.17904	-0.0915607	-0.934638	-0.796603	-2.0657	0.0790262	-0.502247	-0.966579	-1.24031	-0.214704	-0.584015
HSPB1	-0.59177	-2.53037	-0.394209	-1.4284	-1.27467	-2.28915	-0.176522	-0.739999	-1.2285	-1.27341	-0.507763	-0.545672
HSPB11	-0.656244	-2.69319	-0.104953	-1.01583	-0.44688	-2.88911	0.158037	-0.474973	-1.24166	-1.1323	-0.193208	-0.628555
HSPD1	-1.00346	-3.4265	-0.232936	-1.53779	-1.28784	-3.30771	-0.00274666	-0.950496	-1.58201	-1.76431	-0.392657	-0.860849
HSPE1	-0.620347	-2.11133	-0.119767	-0.850539	-0.603791	-2.1489	0.0841117	-0.524522	-0.996839	-1.01707	-0.172142	-0.547146
HTRA2	-1.03861	-4.00632	-0.531487	-2.23724	-2.07839	-3.33774	-0.144491	-1.08637	-1.97346	-2.27584	-0.697296	-0.926526
HYAL3	-0.574074	-3.28364	-0.59282	-1.91737	-1.50119	-2.92332	-0.181643	-0.771177	-1.7228	-1.57859	-0.697545	-0.621828
HYI	-0.809066	-2.73852	-0.334474	-1.41087	-1.39048	-2.16175	-0.0372697	-0.813071	-1.32979	-1.60919	-0.391024	-0.673955
HYOU1	0.266479	0.0814631	0.25389	0.270551	0.851225	-0.942423	0.228008	0.276057	-0.0232599	0.432114	0.145608	0.0945199
ICAM1	1.57576	6.05254	0.311377	2.69027	1.89474	6.46033	-0.246698	1.26906	2.89093	3.03924	0.689343	1.52846
ICAM2	-0.908965	-2.55652	-0.278778	-1.3361	-1.61193	-1.68912	-0.0106796	-0.910635	-1.20489	-1.61325	-0.348609	-0.706122
ICAM3	-0.783392	-2.6875	-0.641127	-1.84275	-2.10382	-1.74093	-0.337755	-0.879261	-1.39452	-2.02155	-0.684449	-0.64904
ICAM4	-0.950632	-3.09116	-0.687473	-1.90132	-2.20514	-1.66106	-0.34819	-1.12757	-1.50971	-1.92838	-0.648148	-0.718307
ID1	0.207983	0.453984	-0.0958573	-0.255443	-0.74401	1.11051	-0.314663	-0.237908	0.314776	0.253465	-0.276889	0.229737
ID2	0.724858	3.45338	0.398809	1.64884	0.953533	3.6907	-0.0438815	0.546121	1.76198	1.77763	0.484675	0.774331
ID3	-0.146099	-0.511692	0.279877	-0.580393	-1.13624	0.117983	0.198433	-0.321567	-0.0545333	-0.681829	-0.204665	-0.111392
IDH2	-0.824694	-3.73023	-0.314525	-1.87731	-1.47096	-3.53832	-0.035359	-0.797275	-1.73715	-1.82682	-0.619224	-0.822773
IDH3A	-0.563794	-1.54469	0.115331	-0.483325	-0.4265	-1.50594	0.229234	-0.429622	-0.685706	-0.861975	0.00279455	-0.461649
IDI1	0.148017	0.412696	0.0698361	0.00322528	-0.251712	0.594586	-0.0747943	-0.0480052	0.277044	0.222771	-0.0819328	0.141244
IDS	-0.0189436	0.00832059	-0.284523	-0.534305	-1.02968	0.653934	-0.22448	-0.273436	-0.0908561	-0.392759	-0.304814	0.012486
IER2	0.0757182	-0.30578	-0.105052	-0.387703	-0.454863	-0.0272807	-0.153266	-0.0842967	-0.089516	-0.0162211	-0.262918	0.0193701
IER3	1.52031	5.77768	0.305323	2.43414	1.49222	6.40203	-0.341269	1.12387	2.83858	2.93806	0.536901	1.48102
IER5	0.672609	2.29913	0.15956	0.980149	0.660799	2.51498	-0.0884674	0.472247	1.16615	1.3121	0.21086	0.627379
IFI16	-0.666628	-1.30151	0.0526786	-0.445204	-0.690563	-0.927509	0.190248	-0.447046	-0.553969	-1.14561	0.0145241	-0.48015
IFI27L1	-0.769177	-3.9003	-0.47751	-2.10945	-1.58278	-3.85678	-0.104216	-0.938743	-1.91792	-1.85343	-0.705903	-0.787808
IFI27L2	0.376517	0.450409	0.0113872	0.154114	0.501644	-0.194846	0.0077355	0.298467	0.0925197	0.460277	-0.0150381	0.198813
IFI30	1.62764	6.77542	0.991031	3.88711	3.70399	5.80862	0.399926	1.83711	3.30301	3.73043	1.42472	1.54084
IFI6	0.0333222	1.22761	0.0910053	0.762493	0.532633	1.18908	0.0605999	0.160477	0.472459	0.364616	0.37093	0.13971
IFITM2	-0.0953806	-0.488044	-0.324971	-0.569092	-0.650654	-0.166393	-0.171839	-0.172907	-0.379596	-0.460053	-0.247771	-0.0990234
IFITM3	-1.04007	-2.70848	-0.680709	-1.82859	-2.28911	-1.46008	-0.208804	-1.01482	-1.4984	-2.21882	-0.526646	-0.790358
IFNGR1	0.679756	3.01727	0.327976	1.6084	1.37262	2.90395	0.107493	0.768238	1.47302	1.52591	0.570592	0.677596
IFNGR2	0.814711	4.28035	0.564718	2.58387	2.31899	3.97895	0.195926	1.13261	2.11513	2.19851	0.985985	0.871575
IFRD1	0.0148358	0.341833	-0.0227543	-0.0801605	-0.446196	0.790419	0.0252107	-0.0445127	0.104732	-0.113093	-0.0330351	0.0402791
IFT27	-1.06286	-4.73238	-0.421866	-2.46273	-1.93372	-4.62863	0.0574026	-1.0502	-2.35826	-2.54124	-0.743203	-1.06829
IGBP1	-0.302779	-0.870414	-0.292913	-0.758473	-0.984805	-0.387522	-0.181427	-0.347686	-0.495395	-0.856238	-0.28738	-0.232449
IGF2BP2	0.267689	0.211994	-0.177586	-0.221401	-0.301532	0.424256	-0.224959	-0.013553	0.0713874	0.232045	-0.250609	0.182219
IGFBP2	-0.775195	-7.1325	-1.33245	-4.50552	-3.09252	-7.54626	-0.644899	-1.55107	-3.8045	-3.0438	-1.84753	-1.14112
IGFBP7	0.118693	-0.366017	0.0969797	-0.0288392	0.46329	-1.09512	0.0805022	0.164093	-0.186487	0.132009	-0.0171188	-0.0191177
IGHA1	0.371245	2.35811	0.408322	1.41112	1.05091	2.5454	0.221453	0.625512	1.17374	0.976546	0.572301	0.429739
IGHD	-1.56221	-5.80793	-0.549354	-3.45794	-3.66257	-4.85012	0.074845	-1.68238	-2.86527	-3.92824	-1.08535	-1.42722
IGHM	-0.73903	-4.8935	-0.908447	-3.933	-4.27589	-3.6495	-0.508948	-1.40646	-2.44285	-3.22791	-1.73098	-0.888459
IGKC	0.647924	2.19693	0.471631	1.01771	0.776021	1.80582	0.149858	0.562696	1.03129	1.14892	0.27908	0.508825
IGLL1	-2.25611	-10.5444	-1.12692	-5.84861	-4.83452	-10.2708	-0.0651741	-2.36251	-5.25403	-5.7046	-1.95981	-2.34917
IKBIP	-0.646556	-3.03178	-0.254496	-1.55772	-1.23862	-3.00915	0.0347452	-0.745067	-1.50527	-1.49777	-0.498049	-0.664915
IKZF1	0.799826	1.41364	0.00360959	0.275435	0.404016	0.985687	-0.183401	0.486735	0.615431	0.958286	-0.149291	0.547569
IKZF2	-1.53873	-6.85524	-0.819304	-3.87959	-3.48078	-6.06434	-0.0710306	-1.78586	-3.39965	-3.83396	-1.26932	-1.48848
IL10RA	1.40186	6.14469	1.0625	3.69923	3.47075	5.37526	0.482774	1.69132	3.08771	3.43667	1.39621	1.35363
IL10RB	0.25718	1.92408	0.567763	1.56636	1.64854	1.28395	0.399896	0.607636	0.990617	1.02974	0.749714	0.306019
IL13RA1	0.8782	3.94791	0.969066	3.00192	3.44127	2.58143	0.565541	1.28603	2.00042	2.58031	1.30046	0.84578
IL16	-0.705623	-0.694219	0.347869	-0.00178121	-0.369945	-0.570691	0.474603	-0.317294	-0.286266	-1.13593	0.326307	-0.467019
IL17RA	0.742544	2.79527	0.827124	2.15186	2.5517	1.53551	0.515351	1.03865	1.41928	1.88867	0.889185	0.614927
IL18	-0.485751	-1.84797	-0.518384	-1.36901	-1.48078	-1.37572	-0.207234	-0.624611	-1.12436	-1.37066	-0.496524	-0.448391
IL18BP	1.48362	6.23744	0.843243	3.1662	2.58831	5.87194	0.29785	1.54983	2.99766	2.93641	1.11164	1.42259
IL1B	-0.437844	2.27721	0.29616	1.74155	0.954491	3.05168	0.263187	0.298068	1.10602	0.234376	1.02603	0.0493684
IL1RN	1.70522	7.76583	1.47983	4.80064	4.4508	6.75911	0.685613	2.1046	3.97075	4.2645	1.83997	1.68175
IL2RG	-0.206161	-1.37952	-0.275429	-0.988747	-0.938496	-1.15351	-0.144902	-0.341916	-0.701491	-0.8424	-0.421559	-0.243485
IL3RA	0.246152	0.163451	0.0155813	-0.372237	-0.537099	0.258887	0.0329657	0.0865725	-0.0105682	-0.0982798	-0.233045	0.101003
IL4I1	0.882078	4.41624	0.656176	2.35959	1.7662	4.53482	0.282665	1.0186	2.18659	2.10155	0.900531	0.93229
IL5RA	-0.913744	-3.43293	-0.391623	-1.97241	-2.02784	-2.50693	0.0170172	-1.02967	-1.69626	-2.14799	-0.566555	-0.783241
ILF2	-0.552816	-2.1032	-0.238785	-1.14806	-1.1466	-1.68128	-0.106577	-0.602857	-0.941048	-1.10333	-0.399458	-0.484966
ILF3	-0.270375	-1.38326	-0.193475	-0.772429	-0.663466	-1.3017	-0.0801232	-0.379877	-0.685359	-0.673146	-0.299386	-0.279711
ILF3-AS1	-0.118177	-1.12527	-0.359304	-1.14005	-1.33409	-0.649385	-0.247751	-0.439279	-0.636577	-0.779738	-0.541995	-0.164989
ILK	-0.546334	-1.31506	0.0161149	-0.431037	-0.389775	-1.15698	0.144422	-0.34151	-0.605463	-0.897172	0.0240991	-0.414803
IMP3	-0.837839	-2.94568	-0.28558	-1.43185	-1.21139	-2.82369	0.0474929	-0.794983	-1.4653	-1.62629	-0.35876	-0.74356
IMPA2	-0.729402	-2.73713	-0.121037	-1.04625	-0.54869	-2.97499	0.119856	-0.52638	-1.32682	-1.38685	-0.206638	-0.682061
IMPDH2	-1.0678	-4.82522	-0.813334	-2.93906	-2.69485	-4.24969	-0.427352	-1.34643	-2.39538	-2.63579	-1.09606	-1.0193
ING4	-1.20764	-4.50717	-0.519714	-2.61744	-2.67409	-3.78172	-0.0313028	-1.33959	-2.25531	-2.81855	-0.822018	-1.09136
ING5	-0.276534	-1.89827	-0.548849	-1.44078	-1.36268	-1.32127	-0.337471	-0.570355	-1.01036	-0.949907	-0.609372	-0.294403
INPP5B	-0.027345	-0.685151	-0.289215	-0.709036	-0.708932	-0.395731	-0.153593	-0.251983	-0.467591	-0.447332	-0.303772	-0.0637634
INPP5F	0.312162	1.16468	0.133419	0.471409	0.254435	1.27019	0.0186531	0.162041	0.543604	0.577671	0.143187	0.304467
INSIG1	0.462401	2.47937	0.204211	1.13658	0.530544	2.93807	-0.0644473	0.364087	1.2807	1.12192	0.339777	0.548854
INTS6	0.269755	0.339288	0.0219	-0.0107138	-0.0474123	0.306379	0.00817138	0.0585035	0.13504	0.288202	-0.0927469	0.170297
IPO11	-1.35351	-4.77009	-0.557852	-2.64167	-2.60493	-3.94878	0.0226806	-1.26605	-2.42061	-3.12282	-0.75457	-1.20403
IQGAP1	0.995234	3.74383	0.578239	2.14879	2.08425	3.16691	0.181429	1.02374	1.8953	2.30931	0.721398	0.902837
IQGAP2	-1.0107	-2.43647	-0.219087	-1.23227	-1.62756	-1.5925	0.050625	-0.904488	-1.1475	-1.84828	-0.264195	-0.754506
IQSEC1	0.848334	4.90552	1.07173	3.26545	3.04739	4.00326	0.673016	1.35116	2.44813	2.40611	1.41374	0.906887
IRAK1	0.363687	1.93533	0.381867	1.36227	1.39731	1.5595	0.173697	0.561794	0.992288	1.07376	0.569658	0.396862
IRAK3	0.451644	1.65909	-0.0440884	0.696373	0.446185	1.97027	-0.247098	0.225397	0.799156	0.996314	0.121741	0.469659
IRF1	0.264964	0.900935	-0.0680197	0.0954334	-0.303924	1.40567	-0.176385	0.109605	0.450855	0.322865	-0.108647	0.250227
IRF2BP2	0.839393	2.406	0.218779	1.19555	1.24489	2.02119	-0.0433388	0.709132	1.1896	1.6341	0.267606	0.686
IRF4	0.102521	0.782079	0.285254	0.42238	0.235373	0.859853	0.31204	0.151258	0.34727	0.192308	0.285166	0.127729
IRF7	0.100786	1.13775	0.373593	0.632194	0.25628	1.25514	0.345846	0.299589	0.537875	0.233971	0.321133	0.115241
IRF8	0.193558	2.25947	1.52177	2.73864	3.2916	0.486581	1.22929	1.14477	1.39975	1.51476	1.47866	0.204774
IRF9	0.267967	0.9068	-0.150613	-0.0444124	-0.448331	1.33924	-0.145771	0.0720533	0.323041	0.043903	-0.119478	0.251514
IRS2	0.389861	2.00101	0.414484	1.44862	1.60423	1.3753	0.287365	0.637818	0.959981	1.15138	0.650416	0.390814
ISG15	0.430737	1.4589	0.278154	0.807385	0.758623	1.02393	0.0733359	0.348601	0.690391	0.886397	0.232195	0.351056
ISG20	-0.841261	-1.24378	-0.0734418	-0.926476	-1.70886	-0.284548	0.205819	-0.64464	-0.693386	-1.83152	-0.0973137	-0.578423
ISOC2	-0.996023	-3.92847	-0.105317	-1.53717	-0.891523	-4.27636	0.199747	-0.894872	-1.81728	-1.76815	-0.330217	-0.930731
ISYNA1	-1.51226	-7.32086	-1.05415	-4.29206	-3.81707	-6.5321	-0.400366	-1.98205	-3.58801	-3.77764	-1.56934	-1.49706
ITGA2B	-1.86655	-6.95957	-1.03697	-3.91786	-3.99118	-4.94386	-0.401372	-2.07856	-3.27996	-3.82325	-1.30251	-1.57641
ITGA4	0.013996	-0.947958	-0.251265	-0.919183	-0.897028	-0.758421	-0.178477	-0.244635	-0.496192	-0.545041	-0.457762	-0.0813518
ITGA5	0.515278	1.66609	-0.0344752	0.439115	0.159977	1.81232	-0.0571226	0.386758	0.657666	0.606835	0.0521706	0.430308
ITGAM	1.08434	4.3602	0.684895	2.89284	3.28377	3.27556	0.351659	1.40083	2.10507	2.72683	1.1628	1.01531
ITGAV	-0.067936	-0.0943623	-0.0920793	-0.259389	-0.569644	0.618245	-0.0719401	-0.269096	-0.00381389	-0.0885628	-0.0849202	0.0228208
ITGAX	1.55589	5.882	0.70702	3.13349	2.8605	5.35023	0.164749	1.59061	2.86912	3.21862	1.0013	1.42304
ITGB2	0.77509	2.5786	0.507694	1.59716	1.78499	1.67063	0.219444	0.889381	1.27078	1.54627	0.532675	0.625273
ITGB7	0.403639	1.33763	0.469688	0.835704	0.816081	0.995399	0.295112	0.436223	0.739866	0.772517	0.325075	0.328507
ITM2A	-1.61112	-7.89708	-1.65591	-5.18252	-4.96045	-6.28512	-0.807355	-2.28205	-4.06549	-4.38587	-2.01198	-1.57303
ITM2B	-0.0385159	0.151056	-0.0852892	-0.0883599	-0.336431	0.468075	-0.0540031	-0.0132037	0.0501308	-0.177263	-0.0616396	-0.00955114
ITM2C	-0.809329	-4.45879	-0.575508	-3.00673	-2.9848	-3.9803	-0.234752	-1.26379	-2.24164	-2.49952	-1.20169	-0.908755
ITPR2	-0.644854	-2.62594	-0.366528	-1.43617	-1.24923	-2.0932	-0.0591613	-0.637565	-1.29099	-1.44478	-0.424928	-0.578396
ITPRIPL1	-1.53585	-5.94493	-0.764073	-3.08574	-2.57218	-5.26993	-0.0386603	-1.54022	-3.00625	-3.24062	-0.840966	-1.3766
ITSN2	0.256334	0.798558	-0.0393511	-0.00756027	-0.390998	1.04824	-0.157658	0.00552419	0.333505	0.139297	-0.132062	0.230006
IVNS1ABP	0.137581	1.11739	0.23542	0.875137	0.861895	0.948638	0.191174	0.282577	0.531666	0.622571	0.417036	0.184683
JADE2	-0.270973	-1.01312	-0.00781215	-0.595327	-0.667462	-0.770997	0.157484	-0.233467	-0.498711	-0.79293	-0.149071	-0.262319
JAK1	-0.302861	0.0419161	0.107086	0.139887	-0.12175	0.236717	0.152857	-0.0994056	0.015254	-0.425925	0.204919	-0.153396
JAML	-0.801761	-1.21034	0.149533	-0.637609	-1.2765	-0.698719	0.28469	-0.604008	-0.588396	-1.61539	-0.00200479	-0.567232
JARID2	0.584454	2.66881	0.270239	1.49157	1.37882	2.48239	0.132358	0.733612	1.24793	1.39857	0.565581	0.575868
JAZF1	0.916856	4.62882	1.14518	3.35938	3.48836	3.70158	0.636049	1.42866	2.4751	2.73869	1.4527	0.963563
JCHAIN	-0.345417	-1.22578	0.621008	-0.334863	-0.28784	-1.62361	0.669482	-0.0580741	-0.49323	-0.885376	0.076118	-0.421932
JMJD1C	0.602708	1.93974	0.113393	0.681607	0.387406	1.92456	-0.0782028	0.408447	0.889671	0.895304	0.0978954	0.515047
JMJD6	0.58812	1.52877	0.048403	0.421468	0.173458	1.76869	-0.105541	0.352261	0.743746	0.813462	-0.019878	0.483455
JOSD2	0.0498207	-0.116835	0.203037	0.264028	0.68323	-0.74116	0.216413	0.159328	-0.0721881	0.202895	0.189488	-0.0155682
JPX	0.145579	-0.210878	-0.361261	-0.592883	-0.555145	-0.107079	-0.228873	-0.0805256	-0.302831	-0.248918	-0.313629	0.0596472
JTB	-0.140212	-0.600496	-0.0413359	-0.216636	-0.0232303	-0.751444	0.0139727	-0.0757364	-0.298648	-0.200889	-0.039027	-0.146258
JUN	-0.295354	-0.846537	-0.0168302	-0.475892	-0.752134	-0.401374	-0.0669988	-0.393716	-0.25246	-0.438097	-0.206636	-0.217089
JUNB	0.606903	1.67285	-0.00313596	0.377874	-0.102369	2.13035	-0.348291	0.198142	0.914932	1.01629	-0.156616	0.538441
JUND	0.772618	2.12986	0.130028	0.945333	0.919375	1.88775	-0.101065	0.605621	1.02507	1.43919	0.149211	0.615519
JUP	-0.594463	-4.03402	-0.883699	-3.28152	-3.48519	-3.09165	-0.43597	-1.2361	-2.16982	-2.59734	-1.41199	-0.725811
KARS	-0.51052	-2.04627	-0.150015	-1.0977	-1.03068	-1.8863	-0.00580413	-0.572114	-0.974302	-1.09839	-0.351417	-0.480896
KB-1732A1.1	0.241644	0.879295	-0.129193	0.094446	-0.303277	1.6281	-0.196411	-0.013454	0.416049	0.283649	-0.0503591	0.295718
KBTBD11	0.102649	-0.12267	0.301563	0.632792	1.58249	-1.50115	0.442095	0.41513	-0.166757	0.419033	0.44225	-0.0299313
KBTBD8	1.36278	4.23103	0.589574	2.23889	2.2451	3.53877	0.117217	1.16995	2.071	2.70756	0.637487	1.14675
KCNE5	0.15235	-0.605472	0.948281	0.986305	2.50305	-3.04842	0.791668	0.603026	-0.0744536	0.719365	0.640243	-0.0833611
KCNH2	-3.72355	-16.3731	-2.46015	-9.24078	-8.31801	-13.5386	-0.87048	-4.50863	-7.93291	-8.27406	-3.18426	-3.43786
KCNK6	-0.0604667	0.109195	0.362531	0.594328	0.928664	-0.359178	0.382215	0.222546	0.119685	0.180286	0.420902	-0.0320786
KCTD12	0.797268	4.01984	0.966401	3.12548	3.50921	2.94736	0.593298	1.35923	2.06668	2.56523	1.39038	0.818867
KCTD15	-0.33566	-1.43132	0.0232643	-0.499599	-0.153569	-1.62408	0.194253	-0.260467	-0.733687	-0.672409	-0.0329276	-0.33261
KCTD5	-0.0333269	-0.256151	0.179884	-0.247376	-0.423574	-0.25425	0.13081	-0.134247	-0.0877459	-0.336944	-0.0904973	-0.0593015
KCTD9	0.697091	1.17838	0.0163477	0.0488599	-0.0854272	1.30821	-0.153578	0.299875	0.573998	0.737042	-0.217315	0.504473
KDELR2	0.00140204	-0.113197	0.126531	0.112848	0.246229	-0.360366	0.059214	0.00194547	-0.00520265	0.135659	0.0546129	-0.0167046
KDM2A	0.549134	1.5206	0.0467745	0.522732	0.410639	1.41424	-0.0736569	0.370231	0.657188	0.789343	0.0593338	0.440883
KDM6B	0.606347	2.58156	0.242484	1.1267	0.58969	2.86301	-0.0781898	0.426234	1.30292	1.25557	0.285076	0.620025
KHDRBS1	-0.402389	-1.40511	-0.234373	-0.873299	-0.973805	-0.918726	-0.100162	-0.401225	-0.645694	-0.89489	-0.310502	-0.340633
KIAA0101	-0.998718	-4.91997	-0.0517966	-1.71198	-0.526633	-5.34183	0.145821	-0.85284	-2.00899	-1.489	-0.436889	-0.994687
KIAA0355	0.233813	0.500014	0.0361925	0.125888	0.134609	0.631713	0.0163435	0.199719	0.249371	0.143805	0.0314213	0.201147
KIAA0907	-0.12414	-0.725685	-0.273	-0.836426	-1.15168	-0.135877	-0.158907	-0.364605	-0.393916	-0.717787	-0.388244	-0.112776
KIAA0930	-0.304823	-0.372187	0.44303	0.706051	1.38575	-1.45207	0.645407	0.269711	-0.24132	-0.0718146	0.641847	-0.275868
KIAA1033	-0.0662978	-0.147849	0.0716368	-0.148195	-0.279407	-0.154201	0.0807014	-0.119582	-0.10252	-0.30325	-0.0295614	-0.0594929
KIAA1551	0.855201	3.47319	0.431742	1.91332	1.81201	2.9747	0.112895	0.89909	1.64287	1.89041	0.671405	0.804648
KIF1B	0.891138	3.74564	0.584414	2.21882	2.10189	3.20537	0.258175	1.00898	1.83253	2.01304	0.813768	0.848239
KIF2C	-0.382561	-2.1987	0.54577	-0.0821391	0.888928	-2.89848	0.510751	-0.110179	-0.636013	-0.0731072	0.201228	-0.416133
KIFC1	-0.788885	-3.42105	0.232503	-0.938664	-0.0504427	-3.8594	0.442169	-0.505293	-1.35819	-1.11646	-0.0518164	-0.758179
KLF1	-5.56865	-22.9784	-3.58212	-13.426	-12.9172	-18.4349	-1.33939	-6.64139	-11.264	-12.6209	-4.65126	-5.03631
KLF10	0.170417	1.25676	0.220832	0.714318	0.432009	1.42636	0.101765	0.23377	0.693089	0.529909	0.290093	0.238721
KLF13	0.737925	1.97127	0.0810613	0.690626	0.537465	1.99751	-0.110241	0.517888	0.923907	1.13514	0.0624518	0.596386
KLF2	1.01726	2.82995	0.0673389	0.854524	0.403528	3.03846	-0.265051	0.563744	1.3715	1.61198	-0.017772	0.848833
KLF3	0.467194	2.24925	-0.112419	0.790354	0.215697	3.00943	-0.229266	0.378265	1.03265	0.879074	0.165786	0.527189
KLF4	0.767607	3.59825	0.756574	2.37403	2.30967	2.87986	0.403224	0.999862	1.85747	2.09741	0.9402	0.75241
KLF6	0.583019	1.84914	0.14269	0.730074	0.518181	1.78824	-0.0535086	0.481457	0.898243	0.998776	0.115887	0.480973
KLF9	0.310114	1.29235	0.233597	0.625174	0.267999	1.58886	-0.00952919	0.127788	0.742083	0.769706	0.158124	0.336708
KLHDC3	-1.22636	-4.91388	-0.493681	-2.60646	-2.32915	-4.38948	-0.0610221	-1.26289	-2.32619	-2.70501	-0.816016	-1.12765
KLHL24	0.214685	0.25696	-0.265382	-0.472645	-0.791438	0.776509	-0.209479	-0.0660807	0.0064158	-0.127296	-0.31684	0.153595
KMT2A	-0.33743	-1.89271	-0.518122	-1.67103	-1.95424	-1.14717	-0.313416	-0.725359	-1.03111	-1.30813	-0.728269	-0.345832
KMT2B	0.0777214	0.192223	-0.00133907	0.168665	0.246429	0.267482	-0.0337069	-0.00765198	0.11042	0.300073	0.0805723	0.103819
KMT2C	0.550381	1.72818	0.24232	0.913392	0.899243	1.48686	0.08235	0.461046	0.840386	1.1355	0.274681	0.464821
KMT2E	0.527511	1.21713	-0.0659547	0.128046	-0.170885	1.46423	-0.20445	0.238285	0.583679	0.585999	-0.180066	0.411986
KPNB1	-0.464866	-1.75905	-0.223614	-0.982096	-0.946953	-1.47079	-0.111548	-0.51535	-0.811788	-0.981592	-0.32913	-0.399677
KRAS	0.328282	0.790447	-0.117602	-0.0299027	-0.345816	1.13944	-0.218642	0.0450246	0.318515	0.334163	-0.180251	0.268759
KRCC1	-1.4696	-4.89496	-0.461156	-2.49	-2.35633	-4.33675	0.142502	-1.31875	-2.46191	-3.11097	-0.615151	-1.28255
KRT10	-0.107379	-0.363384	0.0763602	-0.0436689	0.116958	-0.683234	0.107195	-0.0257192	-0.176467	-0.158513	0.0440102	-0.116647
KRT18	-1.00654	-4.91406	-1.20749	-3.71383	-4.01669	-3.41194	-0.652325	-1.63176	-2.60818	-3.21969	-1.51892	-0.967002
KRT8	-1.25202	-6.46052	-1.53489	-4.79301	-5.06275	-4.50202	-0.871901	-2.09977	-3.37845	-3.90431	-1.97494	-1.22561
KTN1	-0.0965378	-0.601314	-0.0430918	-0.319693	-0.282745	-0.520974	-0.00573364	-0.162804	-0.251863	-0.211102	-0.129829	-0.106545
KYNU	0.0664579	3.11115	0.846712	2.5277	2.29608	2.79286	0.647566	0.842407	1.5974	1.21511	1.35102	0.348635
LACTB	0.72773	2.50435	0.274143	1.22884	1.0671	2.33718	0.0180373	0.626831	1.22008	1.38981	0.341975	0.649397
LAG3	-1.55451	-4.23055	-0.987815	-3.28177	-4.74899	-1.01511	-0.52369	-1.87292	-2.03083	-3.7198	-1.18154	-1.10239
LAGE3	-0.656364	-2.20478	-0.251891	-0.943811	-0.684221	-2.18436	0.00543897	-0.589723	-1.13192	-1.11883	-0.206218	-0.569781
LAMTOR1	-0.456258	-1.30134	-0.247405	-0.658866	-0.691864	-0.986798	-0.0475717	-0.393814	-0.680945	-0.853465	-0.178706	-0.369732
LAMTOR2	-0.249744	-1.35774	0.0618337	-0.350002	0.233366	-2.08879	0.178027	-0.124429	-0.693277	-0.434402	-0.0132614	-0.314119
LAMTOR4	0.0146026	-0.127567	-0.0564291	0.0121586	0.213525	-0.399477	0.0195312	0.0608636	-0.141363	0.00396801	0.0132677	-0.0290623
LAPTM4A	-0.0850351	0.485158	-0.138879	0.0351594	-0.492161	1.22214	-0.133973	-0.106721	0.204694	-0.0951041	-0.020002	0.0288923
LAPTM4B	-1.83948	-6.184	-0.834882	-3.3926	-3.52262	-4.84176	-0.278877	-1.92502	-2.96956	-3.80448	-1.05416	-1.52451
LAPTM5	0.110413	1.3926	0.272044	0.778438	0.327488	1.6539	0.140552	0.297076	0.777135	0.388011	0.306491	0.193553
LARS	-0.861594	-3.7039	-0.360615	-1.85259	-1.39098	-3.71597	-0.0268816	-0.872154	-1.81885	-1.94417	-0.55586	-0.82969
LAT	-0.388565	-0.552602	-0.0319424	0.0446985	0.0418573	-0.041654	0.0504574	-0.205643	-0.198164	-0.299533	0.190492	-0.196132
LAT2	-0.172359	-1.45673	-0.0701606	-0.904475	-0.733895	-1.5835	0.0694062	-0.181679	-0.706304	-0.945152	-0.366793	-0.282494
LCA5	-0.876003	-2.49607	-0.479344	-1.70918	-2.42074	-0.511911	-0.326827	-1.14519	-1.04487	-1.7562	-0.585429	-0.562804
LCLAT1	-0.31428	-2.23688	-0.556312	-1.66685	-1.59685	-1.62073	-0.278027	-0.703511	-1.1875	-1.14127	-0.679158	-0.34441
LCMT1	-0.85317	-2.78921	-0.439144	-1.53936	-1.49542	-2.27954	-0.041328	-0.756404	-1.47638	-1.87021	-0.414298	-0.732099
LCN6	-1.27248	-4.50126	-0.759519	-3.78306	-5.11104	-2.10455	-0.267438	-1.79961	-2.22408	-3.96175	-1.43535	-1.07748
LCOR	0.420305	1.34771	0.00112875	0.464394	0.339513	1.31161	-0.0308505	0.328785	0.529432	0.623511	0.0957362	0.34623
LCP1	0.475016	1.87962	0.51649	1.45391	1.73224	1.02123	0.301132	0.72655	0.980976	1.25533	0.588425	0.401063
LDHA	-0.283373	-0.484152	-0.0244771	-0.0423924	0.00349233	-0.412225	0.012648	-0.0575603	-0.189696	-0.379469	0.0607848	-0.196361
LDHB	-0.759046	-3.86353	-0.598621	-2.29867	-1.98663	-3.64647	-0.260805	-0.983544	-1.91212	-1.94304	-0.889169	-0.798271
LDLR	1.40577	3.70873	0.396446	1.51784	1.28983	3.41367	-0.182516	0.830484	1.91608	2.51745	0.193456	1.16129
LDLRAD3	0.962055	4.09069	1.25643	3.69553	4.81753	1.77028	0.869743	1.63776	2.07404	3.09602	1.71723	0.874499
LDLRAD4	-0.327579	0.897129	0.649352	1.08082	0.667635	0.973559	0.5394	0.143961	0.621506	-0.00833415	0.690401	-0.0908161
LEF1	-2.25226	-9.29303	-0.733651	-5.22525	-5.03188	-8.09439	0.0789803	-2.46873	-4.37937	-5.38696	-1.66663	-2.12393
LEPROT	-0.288789	-0.463563	-0.405813	-0.624184	-1.06549	0.425453	-0.279924	-0.392922	-0.310343	-0.709257	-0.250438	-0.144914
LEPROTL1	-0.0611657	-1.4381	-0.403583	-1.26345	-1.17471	-1.28925	-0.249867	-0.390042	-0.823632	-0.748043	-0.603751	-0.185902
LETMD1	-0.485473	-1.75452	-0.451241	-1.2432	-1.39265	-1.20855	-0.162044	-0.581185	-1.00591	-1.33139	-0.447037	-0.430046
LFNG	1.42504	5.14014	0.750612	2.89501	2.76389	4.69458	0.242009	1.41951	2.6288	3.12874	0.954915	1.30296
LGALS1	1.40271	3.95121	0.609597	2.39162	3.02139	2.22993	0.243492	1.50012	1.83824	2.83725	0.724841	1.04064
LGALS2	1.0811	5.55014	1.12024	3.44222	3.02692	4.96125	0.584969	1.48008	2.82457	2.77972	1.38043	1.11506
LGALS3	1.63207	7.15962	1.15043	4.19604	3.80426	6.34135	0.38647	1.84715	3.64183	3.99387	1.50369	1.59839
LGALS3BP	0.0882312	-0.595401	-0.226395	-0.63191	-0.462271	-0.62274	-0.081076	-0.00924873	-0.392153	-0.389476	-0.30532	-0.0330772
LGALS9	-0.409492	-1.41139	-0.193026	-0.805695	-0.780678	-1.28741	0.0325	-0.354161	-0.759302	-1.00229	-0.226278	-0.379434
LGMN	-0.243602	2.14543	1.43009	2.40277	2.15131	1.34841	1.16378	0.652101	1.28875	0.696889	1.4363	0.00468296
LHPP	-0.432572	-1.38075	0.0809783	-0.558069	-0.356011	-1.55431	0.374991	-0.165731	-0.749506	-1.02955	0.0144652	-0.42554
LILRA2	0.239245	2.56347	0.785385	2.20359	2.35482	1.73616	0.655763	0.87618	1.27814	1.26949	1.14258	0.342677
LILRA4	-0.506309	0.0141886	1.3561	1.44486	1.70877	-1.14658	1.27203	0.32364	0.248057	-0.0655352	1.092	-0.391643
LILRA5	2.22703	9.46372	1.43697	5.58724	5.28039	8.41981	0.558157	2.57285	4.67504	5.25505	2.05524	2.15119
LILRB1	0.553093	4.77038	0.899801	2.98383	2.22621	4.97776	0.546795	1.09797	2.38447	1.8939	1.35092	0.790374
LILRB2	0.672258	4.10172	0.678748	2.37898	1.92494	3.93068	0.460572	1.09271	1.94295	1.6199	1.02963	0.743957
LILRB3	1.61487	6.64728	1.06467	3.92515	3.75341	5.71829	0.412009	1.79777	3.30046	3.78384	1.42621	1.5292
LILRB4	0.80997	4.91658	1.75134	4.11755	4.44896	2.9815	1.19896	1.69677	2.64233	2.90547	1.92846	0.824407
LIMCH1	-2.34413	-9.54414	-2.12087	-6.95576	-7.93013	-6.07599	-1.05288	-3.31962	-4.92375	-6.54053	-2.67296	-2.05523
LIMD2	-0.550306	-2.08822	-0.506997	-1.49692	-1.70477	-1.29405	-0.186907	-0.591827	-1.11211	-1.5837	-0.571553	-0.501647
LIMS1	-0.308907	-0.0679825	-0.132877	-0.0409968	-0.366885	0.52087	-0.0641051	-0.191382	-0.0531854	-0.402386	0.0679995	-0.134135
LIN7A	-0.816817	-3.77977	-0.254067	-1.61187	-0.81842	-3.77995	0.120752	-0.759143	-1.75976	-1.58573	-0.354153	-0.768006
LINC00116	-0.825006	-3.43217	-0.481384	-1.85076	-1.45278	-3.35604	-0.0635546	-0.921946	-1.81228	-1.76706	-0.528669	-0.778774
LINC00152	-0.262546	-1.51077	-0.608042	-1.18794	-1.26424	-0.669918	-0.463878	-0.589211	-0.777789	-0.671979	-0.560151	-0.215839
LINC00426	-1.70575	-8.28548	-1.11205	-5.33423	-5.27992	-6.98238	-0.279019	-2.27041	-4.16639	-4.99024	-1.97001	-1.7483
LINC00493	-0.144834	-0.831344	-0.381708	-0.79786	-0.849173	-0.618158	-0.166528	-0.291482	-0.581069	-0.648319	-0.339361	-0.169931
LINC00528	0.711857	2.46996	0.0274873	0.762865	0.262462	2.91791	-0.0665061	0.51045	1.06513	0.902354	0.137487	0.646091
LINC00877	1.03236	4.18194	0.438478	2.16113	1.863	4.12683	0.0841902	0.96858	2.03017	2.24259	0.753259	1.02692
LINC00926	0.399967	1.20764	0.284368	1.08054	1.6573	0.296641	0.198716	0.535503	0.522897	1.12498	0.497887	0.320486
LINC00936	0.858288	3.73031	0.358381	2.02854	1.76181	3.60495	0.0434702	0.907807	1.84757	2.07548	0.681038	0.860065
LINC00969	-0.735139	-1.471	-0.105924	-0.736433	-1.02331	-0.854829	0.169402	-0.507841	-0.730665	-1.39748	-0.0411512	-0.525492
LINC00998	-0.821359	-2.71168	-0.325285	-1.31113	-1.06792	-2.50529	0.0016901	-0.665833	-1.37364	-1.68963	-0.293711	-0.696877
LINC01023	0.29796	-1.0773	-0.742578	-1.65204	-1.68939	-0.487561	-0.578468	-0.443165	-0.753029	-0.469463	-0.927744	0.0902541
LINC01116	0.00193203	-0.268136	-0.589621	-1.17289	-1.9922	1.24021	-0.43278	-0.499645	-0.289539	-0.779787	-0.630154	0.0445111
LINC01126	-0.455749	-2.34891	-0.552639	-1.74046	-1.8653	-1.24437	-0.217774	-0.704997	-1.18421	-1.50558	-0.659087	-0.412941
LINC01140	-1.68852	-7.85911	-0.967989	-4.28563	-3.51718	-7.10525	-0.186677	-1.921	-3.88392	-4.05149	-1.39837	-1.64944
LITAF	0.396059	2.17137	0.116805	1.02512	0.665023	2.406	0.0312819	0.495277	1.01974	0.889143	0.367001	0.439942
LKAAEAR1	-1.20542	-4.88875	-0.436337	-2.39758	-1.88092	-4.75456	0.0488797	-1.21633	-2.40242	-2.55147	-0.668794	-1.12899
LMAN2	-0.355102	-1.68633	-0.13192	-0.889818	-0.703967	-1.70614	-0.0132466	-0.380941	-0.81465	-0.845165	-0.300028	-0.371505
LMBR1L	0.171158	0.529544	-0.216977	-0.282122	-0.800435	1.35441	-0.20032	-0.0723741	0.196988	-0.0862361	-0.233669	0.180231
LMBRD1	0.29936	1.15076	-0.00162089	0.29153	0.0212683	1.32153	0.0579289	0.269632	0.412891	0.225003	0.0767971	0.254917
LMF1	-1.19338	-5.43525	-0.464378	-3.20142	-3.05849	-4.92683	0.0480266	-1.47857	-2.6517	-3.10924	-1.07619	-1.19817
LMNA	1.22435	4.53401	0.529863	2.27453	1.79234	4.4942	-0.0558463	1.01585	2.36339	2.74066	0.59913	1.14604
LMNB1	-0.429606	-1.69377	0.247261	-0.315205	0.112547	-1.97077	0.298417	-0.249525	-0.60721	-0.491774	0.0483512	-0.40062
LMO2	0.0131947	-0.0518131	-0.298011	-0.3128	-0.444337	0.308145	-0.239413	-0.139574	-0.119904	-0.119771	-0.188018	0.0307248
LMO4	-0.514558	-0.734868	0.248461	0.307886	0.405312	-0.502164	0.323791	-0.133695	-0.169258	-0.204517	0.374485	-0.32255
LPCAT2	-0.197129	-1.36355	-0.592979	-1.3049	-1.34721	-0.938849	-0.316935	-0.501342	-0.895918	-0.984166	-0.552473	-0.220719
LPIN1	-0.138625	-1.02484	-0.426261	-1.24327	-1.61544	-0.344231	-0.24521	-0.463912	-0.651336	-1.00678	-0.580249	-0.169824
LPXN	0.240552	1.12206	0.339647	0.707157	0.618045	0.84191	0.232384	0.243817	0.558814	0.629384	0.311638	0.224471
LRBA	-0.969452	-4.37738	-0.925803	-3.17727	-3.48341	-3.05609	-0.521661	-1.45104	-2.22832	-2.85417	-1.27161	-0.897123
LRIF1	-0.921086	-3.31663	-0.172278	-1.48355	-1.17565	-3.2164	0.168191	-0.812584	-1.61292	-1.86365	-0.326104	-0.826795
LRIG1	-1.61953	-5.87683	-0.881656	-3.53879	-3.69023	-4.42029	-0.21437	-1.83207	-2.96942	-3.73334	-1.10484	-1.38688
LRP1	1.77375	8.25974	1.35377	5.33898	5.3197	7.13601	0.656256	2.27818	4.07928	4.78234	2.1421	1.8039
LRRC25	1.03097	5.58913	1.30932	4.06139	4.10833	4.41587	0.740968	1.63507	2.92635	3.21762	1.73475	1.10274
LRRC28	-0.65372	-1.7387	-0.0142282	-0.713382	-0.701077	-1.55878	0.237378	-0.424217	-0.877671	-1.35093	-0.0498858	-0.537978
LRRC37B	0.0551599	-1.28059	-0.430936	-1.33058	-1.39963	-0.806977	-0.36297	-0.44145	-0.675736	-0.673255	-0.713689	-0.0670182
LRRC7	-0.0695773	-0.25298	-0.14687	-0.449895	-0.800338	0.524129	-0.0926022	-0.239054	-0.137575	-0.396365	-0.193824	-0.0168984
LRRC8C	0.771286	2.24821	0.530247	1.39227	1.70115	1.27766	0.280326	0.781566	1.09376	1.54216	0.505159	0.600133
LRRFIP1	0.207478	0.883146	0.091425	0.334677	0.118333	0.913398	-0.00230793	0.198626	0.441987	0.318617	0.0618284	0.187285
LRRFIP2	0.263992	0.565994	-0.315769	-0.226795	-0.502245	1.11624	-0.330318	0.00436914	0.202326	0.10811	-0.249079	0.244932
LSM2	-0.621	-2.78632	-0.38244	-1.4966	-1.21348	-2.65473	-0.116468	-0.669479	-1.37983	-1.44686	-0.517529	-0.611589
LSM3	-0.33154	-1.37163	-0.0712992	-0.554326	-0.322087	-1.49258	-0.000157244	-0.311633	-0.621995	-0.567527	-0.155478	-0.314369
LSM4	-0.529379	-2.36277	-0.131704	-1.01653	-0.64625	-2.4488	-0.000564475	-0.517123	-1.04581	-0.988645	-0.310894	-0.51312
LSM5	-0.52632	-2.28698	-0.119919	-0.966777	-0.581843	-2.51622	0.0397172	-0.54697	-1.05267	-0.91676	-0.267449	-0.511546
LSM6	-0.501238	-1.43716	0.0192599	-0.366154	-0.0680736	-1.69772	0.166162	-0.28335	-0.691808	-0.755547	0.0457614	-0.424364
LSM7	-0.434767	-2.8287	-0.537423	-1.86572	-1.60099	-2.68499	-0.308124	-0.746794	-1.44371	-1.33351	-0.782759	-0.514083
LSM8	-0.00928988	-0.0627576	0.0109161	0.0661023	0.188561	-0.233986	-0.0105007	-0.00325046	-0.0307042	0.0842703	0.0387317	-0.00847155
LSP1	-0.234818	0.262985	0.135351	0.277064	0.0617884	0.236303	0.206224	0.0602209	0.0518081	-0.362299	0.240023	-0.141945
LST1	0.298645	1.34309	0.0448562	0.641659	0.528816	1.12795	-0.0107827	0.327885	0.563923	0.522049	0.193774	0.277739
LTA4H	-0.292688	-0.544394	-0.0535643	-0.22826	-0.216349	-0.582538	0.0539818	-0.152035	-0.313586	-0.584756	0.0283083	-0.212982
LTB	-0.548421	-2.19057	-0.130118	-1.71951	-2.19575	-1.54127	0.107413	-0.675151	-1.08079	-1.93929	-0.62503	-0.55391
LTBP1	-1.44292	-5.80644	-0.780685	-3.01423	-2.59613	-4.62622	-0.0930931	-1.45083	-2.78725	-3.05727	-0.884509	-1.27327
LTBP4	-0.435382	-0.89	-0.276164	-0.663507	-1.01472	-0.200875	-0.056828	-0.494644	-0.536977	-0.885378	-0.162055	-0.28995
LUC7L3	-0.443444	-2.3221	-0.394228	-1.60109	-1.67203	-1.79268	-0.162635	-0.672099	-1.15632	-1.34177	-0.654241	-0.469363
LUCAT1	2.09549	8.38308	0.969201	4.51276	4.01223	8.02003	0.154434	2.08572	4.13827	4.65123	1.50705	2.03164
LUZP1	0.379979	0.0851314	-0.480727	-0.806031	-1.002	0.648738	-0.388282	-0.056995	-0.135849	-0.108016	-0.546476	0.232022
LY6E	-0.18036	-1.22758	-0.627262	-1.19626	-1.29684	-0.602388	-0.437656	-0.422774	-0.745884	-0.871141	-0.580328	-0.186871
LY86	0.893788	3.3771	0.789718	2.35482	2.77417	1.92813	0.517385	1.21849	1.62119	2.09359	0.962353	0.739223
LY96	-0.0799576	2.80778	0.82407	2.5166	2.35009	2.41155	0.710053	0.772598	1.40789	1.0121	1.40267	0.230681
LYAR	-0.76859	-1.05948	0.278583	0.425834	0.78879	-1.32036	0.434412	-0.139109	-0.412108	-0.554078	0.584822	-0.50609
LYL1	-0.898841	-2.94019	-0.497626	-1.55086	-1.46154	-2.40624	-0.126584	-0.799421	-1.51356	-1.82694	-0.442142	-0.760155
LYN	0.304749	1.99492	0.21384	1.11994	0.804814	2.13806	0.0379739	0.434921	0.987303	0.889616	0.420834	0.378344
LYPLA2	-0.461335	-1.63794	-0.0617976	-0.710384	-0.496895	-1.73885	0.151019	-0.366426	-0.833309	-0.955268	-0.117174	-0.426461
LYSMD2	-0.642208	-2.34834	-0.467587	-1.59302	-1.7922	-1.56743	-0.188942	-0.757659	-1.20399	-1.63871	-0.567517	-0.553077
LYST	1.30683	3.72219	0.437968	2.1219	2.62854	2.46288	0.103887	1.27037	1.74454	2.65198	0.643761	1.03695
LYZ	1.64791	6.80355	1.63254	5.17823	6.07883	3.86013	0.866782	2.39352	3.47276	4.58344	2.06697	1.45218
LZTS3	-0.985235	-3.31776	-1.10993	-3.24285	-4.68636	-0.2613	-0.710136	-1.72008	-1.68896	-2.9851	-1.35558	-0.696745
MAD2L1	-1.08154	-4.67681	-0.069816	-1.8356	-1.09545	-4.85687	0.186591	-1.01139	-2.00675	-1.91783	-0.478135	-1.03033
MAD2L2	-0.202222	-0.645213	0.217844	0.0120693	0.222683	-0.848762	0.264938	-0.0039007	-0.216739	-0.214047	0.124865	-0.195651
MAF1	-0.520705	-1.53316	-0.217936	-0.878028	-1.01618	-1.10681	-0.00202932	-0.492157	-0.794035	-1.09556	-0.245414	-0.432639
MAFB	2.32657	10.1787	1.56001	6.28743	6.28252	8.62107	0.708037	2.94636	4.99403	5.77454	2.41674	2.25184
MAFF	0.721076	2.33167	-0.433792	0.16283	-0.775871	3.60425	-0.717985	0.023587	1.07524	0.941562	-0.327688	0.748177
MAFG	0.540038	1.60513	-0.0725962	0.387948	0.0378192	1.89491	-0.240587	0.22193	0.728777	0.820745	-0.0524134	0.479863
MAFK	0.572967	1.00357	-0.152085	0.0839781	0.0915916	1.13341	-0.211905	0.295084	0.384709	0.658817	-0.154181	0.42084
MAGED1	-0.926729	-4.0297	-0.532375	-2.50876	-2.47227	-3.40082	-0.10623	-1.12669	-2.01892	-2.39683	-0.864179	-0.896749
MAGED2	-1.18412	-3.5452	-0.45954	-1.98102	-2.28105	-2.47058	-0.0570334	-1.19128	-1.73403	-2.38161	-0.553766	-0.946725
MAGEF1	-1.17773	-4.00892	-0.357554	-2.01586	-1.85822	-3.58322	0.0809754	-1.11323	-1.97321	-2.37486	-0.499354	-1.0194
MAGOH	-0.373708	-1.2291	-0.155519	-0.729686	-0.787863	-0.931739	-0.0597498	-0.403037	-0.569422	-0.708904	-0.223604	-0.307017
MAGOHB	-0.900674	-3.84421	-0.0691081	-1.56485	-0.858668	-4.25694	0.256205	-0.739806	-1.7963	-1.78134	-0.348678	-0.89619
MAK	0.0870269	1.13452	0.10681	0.52091	0.125333	1.73923	0.0171784	0.0817236	0.569736	0.292391	0.266616	0.230595
MALAT1	0.417073	1.66085	0.0129133	0.451064	-0.110825	1.92766	-0.169104	0.274318	0.83073	0.692499	-0.0513007	0.367155
MALT1	0.423974	2.61937	0.428227	1.4727	1.02977	2.75509	0.209489	0.589229	1.30027	1.06591	0.591371	0.497043
MAML3	0.590027	0.807903	-0.386757	-0.357654	-0.446871	0.933169	-0.338966	0.130671	0.131937	0.335731	-0.379174	0.398132
MAN1B1	-0.549445	-1.73692	-0.239165	-0.89316	-0.789582	-1.56502	0.0206552	-0.515988	-0.954623	-1.12024	-0.178565	-0.457291
MANF	-0.320189	-1.60851	-0.00780586	-0.654839	-0.34809	-1.87723	0.153012	-0.313463	-0.789223	-0.608671	-0.172569	-0.371328
MAP1LC3A	1.13419	2.72044	-0.0701303	0.684021	0.408425	2.85501	-0.426882	0.499188	1.26713	1.74871	-0.122046	0.932722
MAP1LC3B	0.445108	1.93581	0.239801	0.995776	0.754616	1.97549	0.075135	0.517768	1.00355	0.936832	0.316601	0.433325
MAP2K2	-0.519664	-1.77758	-0.329127	-1.04896	-1.11818	-1.23095	-0.13488	-0.52787	-0.885317	-1.13151	-0.353957	-0.435743
MAP3K13	-0.338962	-1.64225	-0.399288	-1.14774	-1.18182	-1.21127	-0.247489	-0.578327	-0.8467	-0.9114	-0.470162	-0.310501
MAP3K14	0.273543	1.85305	0.276966	1.02279	0.757955	2.00627	0.172511	0.453299	0.879406	0.681405	0.468662	0.344614
MAP3K2	0.682274	2.56384	0.390753	1.50328	1.47954	2.29177	0.162262	0.763825	1.28549	1.54403	0.524422	0.619035
MAP3K8	0.51592	2.36589	-0.0478469	1.00471	0.685298	2.58624	-0.151933	0.514714	1.01012	0.969578	0.288329	0.53387
MAP4K4	0.23793	1.72948	0.66343	1.56519	1.76121	0.926161	0.492293	0.60076	0.942576	1.03542	0.784819	0.273974
MAP7	-1.72576	-7.52294	-1.36492	-4.7537	-4.71204	-5.99832	-0.614293	-2.26672	-3.80275	-4.3846	-1.75778	-1.59947
MAP7D1	0.0894256	-0.105602	-0.251148	-0.484609	-0.730353	0.374065	-0.222017	-0.100122	-0.0928943	-0.359683	-0.320587	0.0590401
MAPK1IP1L	0.0907454	0.259698	-0.0907203	-0.126059	-0.409818	0.687661	-0.175692	-0.112233	0.167713	0.100353	-0.142658	0.113708
MAPK6	0.881241	2.99549	0.279146	1.45027	1.24843	2.81903	-0.00411368	0.734619	1.45094	1.70904	0.38256	0.781584
MAPKAPK2	0.601396	1.9822	0.362726	1.10671	1.16895	1.49124	0.165869	0.638623	0.98678	1.20268	0.373751	0.496528
MAPKAPK3	-0.243496	-0.519385	-0.0230807	-0.114442	-0.0241385	-0.591703	0.0686304	-0.0887682	-0.275723	-0.434137	0.0515079	-0.186795
MARC1	-0.0941737	-0.00242266	0.583106	1.2868	2.4583	-1.61633	0.643374	0.527854	0.0629953	0.618038	0.874784	-0.0857931
2023-03-01	1.14286	5.73719	0.921986	3.4168	2.86199	5.64456	0.374038	1.36581	2.915	2.97611	1.30693	1.22912
2023-03-07	-0.324987	-0.412112	0.06766	-0.131129	-0.337904	-0.0654672	0.10638	-0.206183	-0.134075	-0.467421	0.0750265	-0.192463
MARCKS	0.831355	5.61822	1.27883	4.3068	4.50723	4.34033	0.899049	1.786	2.83646	3.10307	1.99856	0.97182
MARCKSL1	-0.305113	1.06747	0.209519	1.08585	0.758419	1.54851	0.226978	0.214689	0.595746	0.202427	0.642008	-0.0239156
MAT2B	-0.51177	-1.81163	-0.154429	-0.928956	-0.85001	-1.64287	0.0805876	-0.436673	-0.927894	-1.19692	-0.235085	-0.467678
MATK	-1.76616	-7.81961	-1.05266	-4.44682	-3.92416	-7.20229	-0.353401	-2.13828	-3.90518	-4.21069	-1.53162	-1.69876
MAX	0.0376248	-0.264618	-0.382001	-0.566313	-0.730225	0.272713	-0.299015	-0.13471	-0.219409	-0.316785	-0.339198	0.0190179
MBD3	-0.354555	-1.62919	0.0426674	-0.378609	0.401022	-2.4059	0.317648	-0.0453611	-0.870926	-0.678454	0.0958455	-0.400023
MBNL1	0.484581	1.0681	0.0407384	0.407611	0.450308	0.817364	-0.10496	0.258726	0.510167	0.803349	0.00706422	0.372787
MBOAT7	-0.0371378	-0.522264	-0.396528	-0.77898	-1.01256	-0.0763654	-0.288119	-0.297763	-0.402349	-0.570569	-0.415094	-0.0591176
MBP	0.21173	1.50295	0.201062	0.808709	0.550959	1.57936	0.0726901	0.308882	0.739181	0.571364	0.337918	0.27861
MCFD2	0.106155	-0.092778	-0.213419	-0.35546	-0.377654	0.0674202	-0.206829	-0.0708503	-0.124912	-0.094971	-0.221122	0.0641342
MCL1	0.559612	1.93623	0.0687796	0.899832	0.831494	1.68944	-0.0897817	0.481293	0.861218	1.11904	0.219659	0.485471
MCM2	-1.08654	-4.40497	-0.245542	-1.78109	-1.04186	-4.44827	0.1511	-0.924951	-2.04162	-1.94207	-0.408473	-1.01095
MCM3	-1.70981	-6.94249	-0.398085	-3.19139	-2.46062	-6.75146	0.143812	-1.65555	-3.18779	-3.4123	-0.894581	-1.59601
MCM5	-0.932067	-3.78704	-0.101189	-1.56966	-1.05148	-3.8414	0.123616	-0.834509	-1.69149	-1.7211	-0.403369	-0.874877
MCM6	-0.900248	-3.97428	-0.217486	-1.77003	-1.11023	-4.13618	0.163473	-0.831562	-1.88291	-1.82028	-0.448884	-0.886891
MCM7	-1.18612	-5.51569	-0.40276	-2.61196	-1.91131	-5.31759	0.0114799	-1.22028	-2.50705	-2.45828	-0.834995	-1.17381
MCRIP1	-0.148053	-0.33489	-0.090475	-0.101627	-0.0559379	-0.255652	-0.000234393	-0.0798321	-0.221448	-0.232135	0.0107431	-0.111956
MCRIP2	0.0761618	0.699592	0.165281	0.752527	1.07221	0.110694	0.150404	0.295224	0.297969	0.48851	0.407998	0.104817
MCTP2	0.17196	0.173689	-0.2522	-0.377925	-0.573545	0.592797	-0.216241	-0.0979727	-0.0331215	-0.00529779	-0.242756	0.134854
MCTS1	-0.65904	-2.26596	-0.0814243	-0.954321	-0.606219	-2.47781	0.130747	-0.460796	-1.13941	-1.27802	-0.161458	-0.606541
MCUB	-0.584723	0.280837	0.639432	1.13141	1.02584	0.0712554	0.601622	0.0537423	0.332774	-0.13043	0.827017	-0.286372
MDFIC	0.219047	1.22271	0.499032	1.24549	1.56126	0.611137	0.366493	0.506377	0.716832	0.934617	0.624014	0.23958
MDH1	-0.741198	-3.22766	-0.210674	-1.53034	-1.12648	-3.24031	0.0589888	-0.692766	-1.50329	-1.60749	-0.456615	-0.729496
MDH2	-0.399876	-1.9655	-0.223103	-1.00702	-0.754235	-1.99252	-0.0491035	-0.440352	-0.945561	-0.968604	-0.35913	-0.415969
MDK	-1.28724	-5.33092	-1.10222	-3.71375	-4.05273	-3.816	-0.59994	-1.78149	-2.70547	-3.41763	-1.43579	-1.15214
MDM2	0.783556	2.11591	0.362546	1.08979	1.23582	1.46634	0.163408	0.721192	0.99978	1.30946	0.310124	0.593908
MDM4	-0.0711063	-0.386749	-0.0597728	-0.42773	-0.612294	-0.0757158	-0.0118072	-0.141842	-0.155529	-0.392873	-0.187391	-0.0726166
MECP2	0.171337	1.1475	0.0187961	0.484507	0.195969	1.40048	-0.00961043	0.14438	0.511652	0.407156	0.18571	0.231274
MED12L	-2.37798	-10.4462	-1.95958	-7.05175	-7.61932	-7.17224	-0.997024	-3.34972	-5.12456	-6.22787	-2.73978	-2.1639
MED13L	0.517218	1.80615	0.222076	0.996489	1.01424	1.55106	0.053543	0.556208	0.893866	1.02954	0.318617	0.458707
MED23	0.570938	0.850597	-0.0308712	-0.00574718	-0.0912649	0.946229	-0.239425	0.158027	0.443174	0.619309	-0.237103	0.4248
MEF2C	-0.3889	-0.962384	0.0325063	-0.595393	-0.889882	-0.592365	0.0811037	-0.389437	-0.394016	-0.829893	-0.152264	-0.299421
MEF2D	0.822184	2.51212	0.429163	1.36774	1.44415	1.85201	0.121698	0.741236	1.24303	1.61923	0.403886	0.670066
MEG3	-2.59327	-8.86704	-2.17126	-6.654	-8.22016	-4.59771	-1.05951	-3.38585	-4.62015	-6.66987	-2.46497	-2.09336
MEIS1	0.146033	-1.56264	-0.448332	-1.6367	-1.70895	-1.1646	-0.443349	-0.552529	-0.80229	-0.677029	-0.928736	-0.0577665
MEST	-1.5556	-7.64526	-1.47756	-4.97851	-4.82474	-6.20726	-0.750454	-2.23055	-3.88635	-4.27027	-1.96191	-1.53398
METRNL	1.61127	4.98268	0.431369	2.3304	2.25883	4.2489	0.00320591	1.36764	2.29402	2.9286	0.594775	1.33592
METTL26	-0.258767	-1.444	-0.132099	-0.645205	-0.219034	-1.8478	-0.0480915	-0.281401	-0.726232	-0.549736	-0.193445	-0.287806
METTL5	-0.692254	-2.85145	-0.402103	-1.52575	-1.22002	-2.69924	-0.110232	-0.705333	-1.42759	-1.5606	-0.470497	-0.640454
METTL9	0.0967168	0.518603	0.183623	0.489461	0.577786	0.240415	0.0996923	0.229082	0.323268	0.307659	0.201963	0.0963951
MEX3C	0.598752	0.59392	-0.31251	-0.389925	-0.39965	0.786832	-0.306403	0.170101	0.159798	0.410326	-0.403247	0.391373
MFGE8	-1.3211	-5.30854	-0.753937	-3.11117	-3.18148	-4.02107	-0.307341	-1.61789	-2.50727	-2.9703	-1.10121	-1.16316
MFNG	-0.68923	-2.37061	-0.322028	-1.27286	-1.29404	-1.86203	-0.0665053	-0.696099	-1.13889	-1.46674	-0.391812	-0.580559
MFSD10	0.265282	-0.239865	-0.20837	-0.347841	-0.0151789	-0.493263	-0.150131	0.100691	-0.23809	0.111104	-0.247208	0.0984668
MFSD14A	0.220163	0.220882	-0.13558	-0.318237	-0.543852	0.560811	-0.210877	-0.0716412	0.0958966	0.035833	-0.266489	0.167409
MGAT1	0.0530893	1.44331	0.181049	0.815886	0.496013	1.56198	0.184976	0.333541	0.613647	0.248826	0.427636	0.157972
MGAT4A	0.314089	0.694977	-0.158545	-0.0471117	-0.302848	1.13278	-0.216732	0.0698313	0.296277	0.21855	-0.169491	0.273478
MGLL	0.215391	1.25448	-0.0693126	0.550631	0.299148	1.63607	-0.137151	0.242065	0.561782	0.516305	0.158989	0.270325
MGMT	-0.8606	-2.67993	-0.221463	-1.27824	-1.13123	-2.59659	0.164108	-0.695791	-1.40701	-1.756	-0.244688	-0.753397
MGRN1	0.413516	0.873615	-0.161547	-0.110006	-0.338164	1.12616	-0.18364	0.178621	0.298598	0.244629	-0.199202	0.307434
MGST1	-0.343325	-1.74967	-0.338914	-0.77689	-0.0966479	-2.32915	-0.067287	-0.255829	-1.05199	-0.733629	-0.17649	-0.383042
MGST2	-0.653989	-1.94714	-0.0518057	-0.631028	-0.276668	-2.23895	0.208822	-0.411138	-0.991851	-1.04014	-0.00341338	-0.571349
MICAL1	-0.170011	-0.450426	0.107359	-0.150144	-0.146419	-0.584491	0.145387	-0.14193	-0.216343	-0.395561	0.0249304	-0.144512
MICAL3	-0.54528	-1.9653	-0.442385	-1.44656	-1.66017	-1.2206	-0.0902833	-0.666411	-1.12561	-1.61231	-0.466037	-0.467324
MID1IP1	0.313276	0.776393	0.186979	0.456887	0.53043	0.466393	0.0859702	0.273223	0.405742	0.559075	0.118779	0.228765
MIDN	0.956872	2.88675	0.178194	1.16846	0.932667	2.74879	-0.110447	0.665829	1.37867	1.70876	0.20755	0.809733
MIEN1	-0.292792	-0.783066	0.00819245	-0.266734	-0.217124	-0.78186	0.0944252	-0.233549	-0.362318	-0.456537	0.00208186	-0.229675
MIF	-0.221891	-1.32275	-0.2771	-0.691702	-0.337261	-1.49897	-0.15226	-0.275386	-0.705202	-0.43129	-0.256203	-0.253119
MIF4GD	-0.445222	-1.92685	-0.172272	-0.95271	-0.656439	-2.06576	0.0599044	-0.421511	-1.00057	-1.03808	-0.252072	-0.448208
MILR1	0.265155	1.47354	0.440375	0.956447	0.931955	1.03333	0.413767	0.534112	0.661515	0.487964	0.486347	0.233987
MINOS1	0.182426	0.455068	0.149737	0.421032	0.616805	0.0535318	0.0115529	0.103474	0.272445	0.586749	0.151688	0.158941
MINPP1	-2.81714	-12.2221	-1.90849	-7.21221	-6.84033	-9.95614	-0.786753	-3.51711	-5.99888	-6.60013	-2.56677	-2.59798
MIOS	0.283319	1.90921	0.111928	1.04116	0.851848	1.912	0.0614526	0.391562	0.826826	0.799682	0.457946	0.363128
MIR155HG	-0.338988	-1.09889	-0.39355	-1.20306	-1.87797	0.144195	-0.297446	-0.681822	-0.551221	-1.12734	-0.537234	-0.223263
MIR181A1HG	-0.112967	-0.824436	-0.262029	-0.858298	-1.10076	-0.28672	-0.191925	-0.3223	-0.431141	-0.75852	-0.415733	-0.120724
MIR222HG	0.752698	2.04676	-0.0912452	0.629807	0.482194	2.1817	-0.238107	0.429278	0.896587	1.20948	0.0403535	0.646211
MIR22HG	1.74881	5.96081	0.392652	2.52647	1.93148	5.83797	-0.110702	1.40079	2.75496	3.09218	0.600151	1.53801
MIR24-2	0.204051	0.200502	-0.332672	-0.41389	-0.682579	0.629602	-0.291479	-0.123358	-0.026481	0.0307037	-0.336014	0.141822
MIR29A	1.24745	4.4562	0.317192	1.9945	1.51866	4.6464	-0.169584	0.949002	2.16883	2.46271	0.512836	1.18055
MIR4435-2HG	0.193658	0.140589	-0.392075	-0.244393	-0.253183	0.73825	-0.382338	-0.0194673	0.0399049	0.31191	-0.228291	0.18597
MIRLET7BHG	0.95935	2.05427	0.0781959	0.743417	0.94369	1.56253	-0.0795536	0.677679	0.869339	1.40749	0.065096	0.698145
MKI67	-0.65063	-4.33076	0.331044	-1.30764	-0.0181864	-5.07168	0.451928	-0.489247	-1.62006	-1.05308	-0.311759	-0.789137
MKKS	-0.460689	-2.16966	-0.132989	-0.941658	-0.511896	-2.36769	0.0821769	-0.420454	-1.03873	-0.9121	-0.250557	-0.477668
MLC1	-1.08908	-6.21135	-1.15156	-3.98168	-3.46099	-5.54981	-0.515935	-1.64888	-3.19875	-3.18617	-1.53634	-1.16807
MLEC	-0.496755	-2.28474	-0.238643	-1.10965	-0.670245	-2.35772	0.0469891	-0.397113	-1.17953	-1.09977	-0.295258	-0.517984
MLF1	-0.63417	-1.52796	-0.670256	-1.66421	-2.74544	0.738592	-0.455702	-1.02123	-0.763984	-1.63456	-0.67013	-0.356502
MLF2	-0.194154	-0.946795	-0.264029	-0.807539	-0.933512	-0.530138	-0.16537	-0.30618	-0.470474	-0.671824	-0.3482	-0.182968
MLLT3	-3.7591	-15.0706	-2.96265	-10.1525	-11.1626	-10.4627	-1.45233	-5.00001	-7.58859	-9.48093	-3.83527	-3.32495
MLXIP	-0.23563	-1.27082	-0.0293605	-0.832314	-0.881892	-1.17923	0.0728853	-0.28158	-0.602771	-0.917221	-0.31988	-0.284284
MME	-2.26748	-8.92458	-0.973502	-5.57555	-5.8769	-7.06993	0.0731023	-2.47082	-4.44247	-5.93966	-1.79392	-2.1234
MND1	-1.03601	-5.20889	0.0673338	-2.08901	-1.07426	-5.79532	0.40287	-0.93863	-2.27332	-2.10654	-0.539891	-1.10895
MNDA	0.81325	3.86052	1.12327	3.71716	4.94723	1.5234	0.876938	1.64635	1.91018	3.0208	1.77291	0.75664
MOB3A	0.604707	2.71141	0.47175	1.68339	1.65301	2.29968	0.265693	0.85026	1.32417	1.39584	0.661385	0.572689
MORF4L1	-0.334961	-0.5919	-0.124999	-0.366992	-0.608272	-0.198186	-0.0648413	-0.308205	-0.271567	-0.53803	-0.0913812	-0.219077
MORF4L2	-0.267986	-0.555615	-0.0851075	-0.306058	-0.468109	-0.272261	-0.0659804	-0.305857	-0.249173	-0.370277	-0.0794606	-0.174973
MORN2	-0.520648	-3.20979	-0.354197	-1.76477	-1.15432	-3.50143	-0.0164849	-0.640953	-1.65912	-1.50703	-0.594948	-0.627922
MPC2	-0.278767	-1.28291	-0.185775	-0.716408	-0.665206	-1.02953	-0.167272	-0.363853	-0.567354	-0.554255	-0.299135	-0.256456
MPEG1	1.12555	6.08461	1.64309	4.4973	4.64433	4.43489	1.00942	1.90937	3.15652	3.53878	1.97664	1.13793
MPG	-0.293126	-2.09187	-0.435268	-1.46519	-1.19571	-2.15102	-0.208348	-0.444923	-1.16459	-1.25922	-0.600194	-0.389542
MPHOSPH6	-0.0103193	0.945662	0.330993	1.02587	1.20035	0.413831	0.261057	0.299408	0.44841	0.537529	0.571241	0.0782951
MPHOSPH8	-0.693361	-2.93193	-0.587636	-1.9951	-2.18734	-2.06371	-0.254235	-0.969333	-1.50357	-1.82246	-0.767946	-0.637358
MPO	-1.31357	-7.0066	-0.713975	-3.36834	-1.82118	-8.04989	-0.035244	-1.41733	-3.59165	-2.91837	-1.04849	-1.47091
MPP1	-0.451792	0.16172	0.166869	0.457168	0.124227	0.679718	0.244619	-0.0172215	0.166904	-0.358002	0.399688	-0.206239
MPPED2	-1.58362	-6.70206	-1.01874	-4.55871	-5.07799	-4.76903	-0.410365	-2.13484	-3.28211	-4.34623	-1.71487	-1.46252
MPST	-0.545357	-2.26143	-0.315137	-1.02918	-0.604957	-2.23945	-0.0239601	-0.461746	-1.14251	-1.05599	-0.26503	-0.511018
MPZL1	0.017932	-1.22082	-0.366441	-1.09602	-0.94221	-1.07557	-0.149481	-0.220185	-0.723456	-0.737667	-0.517278	-0.123796
MPZL3	0.600132	1.11388	-0.136485	0.0024807	-0.24469	1.4745	-0.212538	0.144604	0.46625	0.584331	-0.221938	0.469409
MREG	-0.806544	-2.37237	-0.235177	-1.34189	-1.53121	-1.49569	0.0839596	-0.731308	-1.13734	-1.74182	-0.29308	-0.623708
MRGBP	-0.160802	0.347363	0.191566	0.462548	0.378613	0.326883	0.178582	0.0383372	0.159795	-0.0323544	0.321928	-0.0456247
MRPL1	-0.763859	-2.93308	-0.174634	-1.24489	-0.792881	-3.02705	0.141977	-0.608049	-1.41931	-1.50951	-0.267832	-0.712156
MRPL11	-0.500172	-2.4399	-0.260514	-1.22137	-0.795169	-2.61295	-0.0226448	-0.514423	-1.22673	-1.1356	-0.383225	-0.527142
MRPL12	-0.89362	-3.5977	-0.218625	-1.52788	-0.894118	-3.98954	0.0964368	-0.792007	-1.77436	-1.68988	-0.365138	-0.861591
MRPL14	-0.519282	-1.45462	-0.0975671	-0.545647	-0.374045	-1.40915	0.12004	-0.335089	-0.726117	-0.824763	-0.0271195	-0.426686
MRPL16	-0.749463	-2.98782	-0.398366	-1.64062	-1.52741	-2.58017	-0.121169	-0.811893	-1.43312	-1.72179	-0.553562	-0.677481
MRPL17	-0.704282	-3.24046	-0.368007	-1.60583	-1.11514	-3.2658	0.0196122	-0.688458	-1.6718	-1.64937	-0.478921	-0.719787
MRPL20	-0.644511	-2.24224	-0.0558755	-0.781007	-0.414688	-2.48129	0.138736	-0.512914	-1.07061	-1.02959	-0.123443	-0.584775
MRPL23	-0.352342	-1.78332	-0.173532	-0.819705	-0.445771	-2.0203	-0.0209271	-0.334651	-0.896004	-0.787657	-0.266966	-0.387382
MRPL24	-0.910131	-3.87531	-0.309519	-1.82351	-1.2715	-4.10864	0.0516112	-0.927828	-1.91054	-1.96314	-0.50966	-0.88119
MRPL27	-0.836365	-2.9388	-0.195257	-1.22058	-0.786584	-2.99322	0.144059	-0.639639	-1.44515	-1.5226	-0.219816	-0.749641
MRPL3	-0.841825	-3.48265	-0.422729	-1.84649	-1.61003	-3.21261	-0.044052	-0.926305	-1.74629	-1.85844	-0.590053	-0.80088
MRPL33	0.59591	1.32937	0.370141	0.982285	1.45268	0.287406	0.130187	0.556814	0.721125	1.31464	0.297681	0.421976
MRPL37	-0.592452	-3.06011	-0.240632	-1.54812	-1.13136	-3.10624	-0.0560818	-0.715709	-1.41726	-1.37262	-0.534368	-0.614584
MRPL4	-0.667257	-3.22721	-0.33879	-1.70813	-1.30431	-3.16296	-0.11835	-0.749785	-1.53526	-1.57376	-0.582486	-0.668223
MRPL41	-0.107476	-1.19006	-0.09438	-0.568546	-0.183104	-1.61113	-0.0121742	-0.234879	-0.608702	-0.31527	-0.215378	-0.191786
MRPL45	-0.757638	-2.83805	-0.512142	-1.76489	-1.7801	-2.29568	-0.1809	-0.871623	-1.47293	-1.82135	-0.586016	-0.665402
MRPL51	-0.713162	-2.89658	-0.0985138	-1.14936	-0.60914	-3.23859	0.147022	-0.583292	-1.35735	-1.29648	-0.255038	-0.691881
MRPL52	-0.391903	-1.82639	-0.117222	-0.781884	-0.417219	-2.03318	0.0287422	-0.432183	-0.854393	-0.67354	-0.208924	-0.38709
MRPL55	-0.0799935	-0.014007	0.248323	0.390427	0.629864	-0.538257	0.189254	0.0584576	0.0429334	0.200957	0.253353	-0.061027
MRPL57	-0.356273	-2.42682	-0.485902	-1.6091	-1.33882	-2.32276	-0.275036	-0.607589	-1.24698	-1.17443	-0.674703	-0.429436
MRPS12	-0.592509	-2.71157	-0.213492	-1.25008	-0.787343	-2.95416	0.0464057	-0.632373	-1.32873	-1.18767	-0.353443	-0.597336
MRPS14	-0.84612	-3.3092	-0.253695	-1.50723	-0.987236	-3.46196	0.134182	-0.688044	-1.67747	-1.74681	-0.339656	-0.808303
MRPS15	-0.440469	-1.85509	-0.0843802	-0.751217	-0.364876	-2.11388	0.0442341	-0.365263	-0.87275	-0.819454	-0.178977	-0.429005
MRPS18C	-0.771863	-2.19249	-0.102128	-0.796164	-0.541268	-2.21225	0.144581	-0.541953	-1.04549	-1.20984	-0.0559508	-0.62798
MRPS21	-0.452632	-2.10013	-0.327843	-1.23356	-1.07103	-1.98113	-0.146524	-0.56619	-1.0609	-1.06335	-0.452669	-0.452669
MRPS25	-0.954803	-4.03799	-0.480943	-2.09239	-1.68333	-3.81549	-0.102766	-1.05933	-1.97924	-2.03521	-0.646081	-0.888479
MRPS26	-1.08643	-4.88823	-0.390264	-2.3966	-1.75989	-4.93325	0.0239753	-1.06251	-2.36113	-2.49557	-0.738484	-1.0875
MRPS33	-0.518154	-2.30618	-0.268711	-1.12349	-0.721256	-2.52221	0.0239339	-0.506815	-1.22333	-1.13819	-0.316484	-0.532861
MRPS34	-0.853195	-3.57014	-0.17058	-1.47009	-0.79056	-3.96115	0.14817	-0.725808	-1.69775	-1.61165	-0.341675	-0.832111
MS4A1	-0.859655	-2.74004	0.0279132	-1.3184	-1.38509	-2.37867	0.230604	-0.827168	-1.2457	-1.77968	-0.268288	-0.719058
MS4A2	-1.8158	-6.23115	-0.743883	-2.81438	-2.3332	-5.06854	0.0589096	-1.65794	-3.00973	-3.12119	-0.629818	-1.50926
MS4A3	-0.993023	-3.54695	0.238364	-0.216101	1.46868	-4.92761	0.74302	-0.201711	-1.69257	-0.877623	0.502883	-0.944805
MS4A6A	0.932479	4.65652	1.51975	3.90619	4.52015	2.53055	0.965549	1.62348	2.49554	3.17732	1.76368	0.892087
MS4A7	0.796095	4.01665	1.11797	3.13568	3.51154	2.51296	0.757269	1.36062	2.05397	2.42258	1.41337	0.774267
MSI2	-0.701301	-4.03049	-1.12434	-3.25767	-3.48304	-2.7107	-0.641624	-1.2644	-2.14488	-2.60277	-1.40595	-0.731763
MSN	0.246404	0.643254	0.0189384	0.149949	-0.0390635	0.748968	-0.124708	0.0721676	0.332876	0.371274	-0.0711788	0.203683
MSRB2	-0.560509	-2.00713	-0.0194063	-0.664811	-0.177462	-2.4783	0.223138	-0.346338	-1.00408	-1.04931	-0.039119	-0.528051
MT1E	1.40969	4.17824	1.28612	3.38771	4.59373	1.73403	0.758422	1.82148	2.20284	3.40299	1.36655	1.09725
MT1F	0.510192	0.981125	0.481854	0.938335	1.47226	-0.0147152	0.266225	0.51656	0.566082	1.15555	0.344439	0.338538
MT1X	0.369926	2.35604	1.09304	2.04847	2.19539	1.19571	0.789199	0.870381	1.34135	1.37417	1.00639	0.352599
MT2A	0.27855	2.23846	0.675109	1.96595	2.12503	1.55251	0.427343	0.70459	1.22815	1.53077	0.926491	0.358459
MTA2	0.415831	0.667873	-0.00779656	0.121097	0.168722	0.708542	-0.125179	0.188292	0.336615	0.560467	-0.0791419	0.31684
MTCH2	-0.577411	-1.76345	-0.00437414	-0.50813	-0.140124	-2.02541	0.161875	-0.374187	-0.838013	-0.874802	0.0197481	-0.485665
MTDH	-0.136604	-1.04754	-0.116769	-0.584819	-0.348241	-1.19064	-0.0195023	-0.160707	-0.527776	-0.409133	-0.221316	-0.199054
MTF2	-0.409971	-2.00875	-0.303839	-1.34279	-1.31929	-1.64626	-0.0903318	-0.532995	-0.999914	-1.19527	-0.492564	-0.417145
MTHFD1	-1.07025	-4.81742	-0.419292	-2.37725	-1.79214	-4.63957	-0.0389784	-1.0989	-2.2535	-2.39249	-0.74374	-1.03253
MTHFD2	0.0174736	0.0688271	0.222924	0.40849	0.626538	-0.15323	0.112594	0.108867	0.174713	0.364093	0.200992	0.0325842
MTHFD2L	0.233628	-0.358255	-0.573121	-1.01738	-1.13213	0.139121	-0.513831	-0.193814	-0.336193	-0.315057	-0.619473	0.123582
MTHFR	0.415084	1.82644	0.510016	1.40588	1.65341	1.17905	0.357618	0.720736	0.951311	1.07726	0.637104	0.384341
MTIF3	-0.691878	-2.26876	-0.147441	-1.04307	-0.784519	-2.34002	0.123699	-0.457395	-1.15482	-1.48697	-0.195581	-0.622927
MTMR14	-0.39361	-0.182825	0.0754675	0.116349	-0.103124	0.0754909	0.219418	-0.126099	-0.112367	-0.545996	0.238821	-0.22739
MTPN	0.413248	1.10541	0.0331735	0.435125	0.422021	0.965502	-0.0628192	0.325044	0.489832	0.656461	0.0531885	0.32066
MTRF1L	0.296887	0.360569	-0.325382	-0.454555	-0.768787	0.951161	-0.334368	-0.076411	0.0788126	0.0425124	-0.372298	0.229886
MTSS1	1.15754	5.75779	0.499639	3.22091	2.77705	5.76331	0.0771391	1.38526	2.75414	2.92811	1.18889	1.25381
MVD	0.347588	2.0904	0.163535	1.1273	0.825911	2.13346	0.0470887	0.392614	0.953121	0.86953	0.432474	0.416035
MXD1	0.95115	3.36897	0.0287484	1.60644	1.52633	3.37291	-0.173614	0.847101	1.51708	2.01574	0.457805	0.887344
MXD3	-0.606392	-3.18877	-0.081849	-1.63464	-1.33449	-2.96996	0.121562	-0.66876	-1.37386	-1.4958	-0.542472	-0.644368
MYADM	0.710591	2.06322	0.0653905	0.67677	0.417785	2.0821	-0.0883998	0.516607	0.969122	1.03654	0.0541238	0.579544
MYB	-1.38413	-5.25073	-0.596183	-2.81367	-2.58977	-4.66777	-0.0374879	-1.38882	-2.60755	-3.01379	-0.854641	-1.27103
MYBL2	-0.60607	-4.01857	0.0471538	-1.56361	-0.534479	-4.51577	0.22905	-0.627369	-1.64959	-1.16247	-0.46226	-0.722718
MYC	-1.49321	-4.43924	-0.522169	-2.01559	-1.77109	-3.81717	0.0134521	-1.20082	-2.19311	-2.64774	-0.396804	-1.20541
MYCT1	-3.7952	-15.2061	-2.9351	-10.1668	-11.0804	-10.6064	-1.32642	-4.96255	-7.65265	-9.5828	-3.76586	-3.35429
MYDGF	-0.150361	-1.3595	-0.098251	-0.668416	-0.293325	-1.72643	0.00991375	-0.21972	-0.690825	-0.447225	-0.254964	-0.2487
MYH11	-0.962453	-4.35585	-0.80676	-2.96491	-3.22144	-2.62604	-0.346939	-1.40283	-2.12987	-2.53221	-1.10184	-0.855392
MYH9	0.39615	0.916624	0.228377	0.542065	0.732718	0.452865	0.100442	0.411148	0.451891	0.661903	0.153278	0.273144
MYL12A	-0.0817002	0.198322	0.245611	0.378929	0.338047	0.0487817	0.189633	0.0797843	0.184912	0.0905336	0.208458	-0.0422952
MYL12B	-0.281739	-0.850977	-0.0845422	-0.442143	-0.505404	-0.693	-0.0482435	-0.261358	-0.368374	-0.544397	-0.15453	-0.232971
MYL6	0.10802	0.381439	0.0943185	0.321408	0.401573	0.109525	0.0342257	0.183875	0.198016	0.340372	0.0927045	0.0653912
MYL6B	-0.810374	-3.53626	-0.421262	-2.03517	-1.8508	-3.25074	-0.119659	-0.948249	-1.72519	-1.95126	-0.700539	-0.783096
MYLIP	0.246365	0.91443	0.170145	0.350712	0.167485	0.854562	0.134134	0.258552	0.415319	0.275792	0.105455	0.190818
MYLK	-2.18645	-7.57835	-0.546386	-4.01175	-4.03463	-6.31081	0.33368	-2.00169	-3.66938	-4.85959	-1.05929	-1.94099
MYO1C	0.698249	2.38104	0.330761	1.11594	0.840318	2.43938	0.048271	0.546616	1.1951	1.27652	0.306617	0.633942
MYO1F	0.177057	1.26935	0.258081	0.970312	1.12406	0.820338	0.222499	0.476031	0.535784	0.5791	0.492753	0.194706
MYO1G	0.481228	2.26262	0.256882	1.27399	1.12649	2.07713	0.123497	0.623379	1.04565	1.06224	0.467648	0.468638
MYO9B	0.402797	2.11111	0.19064	1.14963	0.94816	2.09409	0.160621	0.554169	0.918392	0.907814	0.461268	0.411088
MYZAP	-0.610223	-1.46767	-0.364407	-0.885221	-1.16611	-0.121551	-0.102648	-0.662799	-0.712361	-1.12922	-0.140287	-0.339662
MZB1	-1.38738	-6.41997	-0.651345	-3.75474	-3.39513	-6.05521	0.0725709	-1.47099	-3.27544	-3.81425	-1.27273	-1.47434
MZT2A	-0.686743	-3.40018	-0.447751	-1.86802	-1.48087	-3.34849	-0.133312	-0.812253	-1.67372	-1.66671	-0.670676	-0.713844
MZT2B	-0.369721	-2.06234	-0.287346	-1.11262	-0.796604	-2.16125	-0.0863423	-0.433061	-1.01819	-0.93585	-0.425405	-0.421925
N4BP2L1	0.0288959	-0.612108	-0.353808	-0.849105	-0.9978	-0.206755	-0.29068	-0.28459	-0.406737	-0.386896	-0.457331	-0.0343203
N4BP2L2	-0.338039	-0.698277	-0.128417	-0.554625	-0.892421	-0.187468	-0.0463395	-0.343663	-0.35448	-0.721469	-0.173001	-0.244
NAA38	-0.415307	-2.04732	-0.0831737	-0.691174	-0.0462371	-2.49102	0.102745	-0.256631	-0.969314	-0.661644	-0.140409	-0.453452
NAALADL1	-1.05427	-4.3181	-0.542838	-2.23236	-1.70537	-4.21823	0.00776011	-0.983321	-2.23871	-2.44498	-0.624429	-1.00734
NACA	-0.321576	-0.925557	-0.264446	-0.605647	-0.685949	-0.743757	-0.14715	-0.293772	-0.498772	-0.683003	-0.233929	-0.273262
NACC2	0.983077	3.80693	0.701701	2.377	2.47059	2.98922	0.304523	1.12443	1.90855	2.24148	0.885868	0.903246
NAMPT	0.988445	4.60912	0.400011	2.51685	2.0299	4.75044	0.03631	1.053	2.2573	2.49467	0.840878	1.02768
NAP1L1	-0.354284	-1.67359	-0.295158	-1.0516	-0.952961	-1.60449	-0.162869	-0.411166	-0.863771	-0.981363	-0.422208	-0.372861
NAP1L4	-0.631163	-2.35014	-0.33531	-1.35669	-1.37589	-1.91382	-0.0785616	-0.712626	-1.15537	-1.42459	-0.443504	-0.554409
NARF	-0.753138	-2.35391	-0.299657	-1.2276	-1.22687	-1.84693	-0.0524546	-0.688666	-1.13161	-1.48266	-0.318118	-0.606332
NARFL	-1.0912	-4.74077	-0.670348	-3.00889	-2.9889	-3.96627	-0.168446	-1.33228	-2.41771	-2.93721	-1.04725	-1.0546
NASP	-0.821519	-3.6764	-0.113558	-1.56639	-1.02008	-3.77336	0.121138	-0.777617	-1.6069	-1.51852	-0.447883	-0.810209
NAV1	-1.88857	-6.23196	-0.572954	-3.43069	-3.57882	-5.14548	0.157468	-1.82661	-3.09049	-4.17826	-0.908408	-1.62371
NBEAL1	-0.0791049	-1.02287	-0.492846	-0.965523	-0.922365	-0.873248	-0.397579	-0.365487	-0.627748	-0.512073	-0.508366	-0.133608
NBL1	-1.29588	-3.2804	-0.647101	-2.09462	-2.87214	-1.53798	-0.330625	-1.47864	-1.58017	-2.53067	-0.644183	-0.904021
NCAM1	1.08929	3.58983	1.17167	3.27738	4.77016	0.97754	0.953871	1.79006	1.74777	2.83147	1.56938	0.860661
NCBP2-AS2	-0.205715	-1.86649	-0.433757	-1.3663	-1.1878	-1.57294	-0.192702	-0.415536	-0.989159	-0.946729	-0.582898	-0.296537
NCF1	1.20222	4.59413	1.16285	3.12404	3.45915	2.95131	0.723842	1.63427	2.29746	2.72514	1.23947	0.999808
NCF2	1.14266	4.74893	0.91589	3.09815	3.3673	3.53543	0.577999	1.60145	2.31152	2.62871	1.27152	1.04058
NCK1	-0.44851	-2.32199	-0.599083	-1.86371	-2.092	-1.43786	-0.366958	-0.80338	-1.20387	-1.53828	-0.793318	-0.429641
NCKAP1	-0.0428577	-0.902993	-0.655119	-1.38891	-1.92449	0.686541	-0.463804	-0.627354	-0.542693	-0.779712	-0.670118	0.00934425
NCKAP1L	0.191725	1.03732	0.140815	0.650372	0.709273	0.706758	0.182758	0.375222	0.41381	0.413339	0.312168	0.172975
NCL	-0.363149	-1.97176	-0.202065	-1.07275	-0.824737	-2.02937	-0.0861628	-0.490429	-0.921571	-0.828908	-0.401692	-0.391885
NCLN	-0.367628	-1.03657	-0.0163137	-0.260328	-0.0169339	-1.23495	0.109128	-0.270784	-0.55359	-0.446821	0.0598229	-0.302273
NCOA3	0.730512	2.53782	0.242394	1.09438	0.811676	2.46661	-0.0362965	0.597403	1.21294	1.23811	0.265217	0.651529
NCOA7	-0.418452	-1.68606	-0.654964	-1.54316	-1.97732	-0.574069	-0.423124	-0.776545	-0.956346	-1.26542	-0.674316	-0.337984
NCOR1	-0.269479	-0.71309	-0.11434	-0.446674	-0.604907	-0.315162	0.0174536	-0.207714	-0.362104	-0.606873	-0.130088	-0.220134
NCR1	-1.32235	-4.1584	-0.79838	-2.65268	-2.91772	-2.68371	-0.073963	-1.33631	-2.27248	-3.13716	-0.695222	-1.06205
NDFIP2	-0.776773	-3.02036	-0.121288	-1.18154	-0.601376	-2.94494	0.295755	-0.531638	-1.46744	-1.54777	-0.139164	-0.706921
NDN	-2.47532	-10.1375	-1.43359	-5.98436	-5.77791	-8.57735	-0.383422	-2.82081	-5.09055	-6.05597	-2.03121	-2.30693
NDRG1	0.504364	2.34051	0.465357	1.73838	1.90204	1.80982	0.283921	0.740448	1.19587	1.51031	0.724083	0.504301
NDUFA1	0.153121	-0.018205	-0.0968733	-0.135076	-0.00339854	-0.21991	-0.108663	0.0270306	-0.0512046	0.158514	-0.133929	0.0697768
NDUFA11	-0.398868	-1.44703	-0.144201	-0.598587	-0.326623	-1.65366	-0.022572	-0.328881	-0.730588	-0.698252	-0.142693	-0.366548
NDUFA12	-0.321605	-1.39154	0.01119	-0.510901	-0.234479	-1.61835	0.048408	-0.282046	-0.601777	-0.561665	-0.128848	-0.315567
NDUFA13	-0.0234209	-0.895866	-0.236472	-0.650489	-0.434878	-0.947363	-0.142923	-0.191341	-0.51438	-0.270095	-0.303426	-0.108217
NDUFA2	-0.109971	-0.657193	0.0630271	-0.0124445	0.387913	-1.08316	0.176111	0.0778643	-0.320153	-0.147627	0.0656192	-0.164477
NDUFA3	0.0119384	-0.463197	0.0461553	-0.0613806	0.348669	-1.03594	0.0786659	0.0373187	-0.256308	0.0517727	0.00858225	-0.070459
NDUFA4	-0.139279	-0.780285	-0.119884	-0.447586	-0.314649	-0.869875	-0.0847129	-0.135763	-0.380445	-0.347477	-0.190486	-0.167831
NDUFA5	-0.562715	-1.62048	-0.258064	-0.981393	-1.126	-1.21503	-0.0398976	-0.55864	-0.829175	-1.22268	-0.269147	-0.447583
NDUFA8	-0.775901	-3.02636	-0.179248	-1.39419	-1.03994	-3.05398	0.0641514	-0.716917	-1.42761	-1.56031	-0.361975	-0.717076
NDUFAB1	-0.593071	-2.34629	-0.105017	-0.968651	-0.541965	-2.72913	0.0992249	-0.526609	-1.17669	-1.11109	-0.215027	-0.578746
NDUFAF3	-0.699812	-2.42779	-0.01135	-0.967727	-0.765378	-2.46201	0.156898	-0.633432	-1.08326	-1.17226	-0.204933	-0.623294
NDUFAF4	-0.732577	-3.33863	-0.367736	-1.69887	-1.27639	-3.29105	-0.0595319	-0.826666	-1.66737	-1.59026	-0.534873	-0.722773
NDUFB1	0.0689922	-0.0192127	0.0238583	0.103899	0.346492	-0.342651	0.0187572	0.0957296	-0.0271914	0.215906	0.0443841	0.0198526
NDUFB10	-0.423408	-1.82394	-0.0753162	-0.766781	-0.416646	-2.02795	0.0872429	-0.32666	-0.854908	-0.841837	-0.188499	-0.426938
NDUFB11	-0.458691	-1.78424	-0.121393	-0.655224	-0.233537	-2.08495	0.0585233	-0.325977	-0.863756	-0.762715	-0.126859	-0.438649
NDUFB2	-0.258165	-1.35559	-0.0250976	-0.446501	0.0414087	-1.83732	0.0492367	-0.178112	-0.650168	-0.412971	-0.0899742	-0.293697
NDUFB3	-0.656737	-2.03277	0.106362	-0.537961	-0.162962	-2.36203	0.249053	-0.409429	-0.91982	-0.94738	0.0207064	-0.576571
NDUFB4	-0.229251	-0.850873	-0.120605	-0.481698	-0.457045	-0.730129	-0.0564422	-0.243478	-0.385059	-0.457663	-0.160792	-0.197025
NDUFB5	-0.443268	-1.57422	-0.230926	-0.804244	-0.662846	-1.56681	-0.0437562	-0.404093	-0.832407	-0.974593	-0.230033	-0.400497
NDUFB6	-0.730447	-2.82205	-0.224083	-1.25754	-0.921032	-2.73975	0.0490804	-0.679531	-1.33317	-1.33174	-0.324976	-0.667248
NDUFB7	-0.25736	-1.31284	-0.0403326	-0.460707	-0.0683211	-1.73065	0.0747617	-0.196087	-0.646015	-0.486924	-0.11295	-0.297458
NDUFB8	-0.332938	-1.50091	-0.166064	-0.757673	-0.538209	-1.55524	-0.0541058	-0.31798	-0.73379	-0.740038	-0.252404	-0.336211
NDUFB9	-0.0883509	-0.411052	-0.110135	-0.098667	0.167344	-0.640035	-0.018813	-0.0313125	-0.257556	-0.00317746	0.00613742	-0.0983296
NDUFC1	-0.160159	-1.24891	-0.422769	-1.04076	-0.987721	-0.977803	-0.255625	-0.392634	-0.699285	-0.653704	-0.456568	-0.19194
NDUFC2	-0.0457016	-0.598487	-0.0465543	-0.206357	0.143088	-1.02012	0.0358288	-0.00802585	-0.344128	-0.0891976	-0.0531053	-0.116218
NDUFS3	-0.51449	-2.28227	-0.203567	-1.10441	-0.787969	-2.30948	0.0044673	-0.485047	-1.11828	-1.14225	-0.336789	-0.515542
NDUFS4	-0.573735	-2.14794	-0.348573	-1.20225	-1.1172	-1.86371	-0.105412	-0.59521	-1.11071	-1.23765	-0.389257	-0.52055
NDUFS5	-0.695733	-2.62435	-0.388452	-1.41191	-1.24432	-2.44264	-0.185973	-0.805017	-1.30781	-1.27809	-0.457645	-0.61655
NDUFS6	-0.36148	-1.71441	0.0657644	-0.468908	0.0693462	-2.30468	0.161992	-0.26953	-0.785431	-0.53321	-0.0639179	-0.393034
NDUFS7	-0.438144	-1.27268	0.0371568	-0.291871	0.0801327	-1.583	0.199234	-0.141732	-0.617633	-0.647298	0.0882397	-0.385226
NDUFV1	-0.560036	-2.3966	-0.215134	-1.17124	-0.897687	-2.37953	-0.0223501	-0.565633	-1.16965	-1.1947	-0.367091	-0.547223
NDUFV2	-0.281149	-0.783924	-0.127901	-0.483351	-0.62565	-0.523505	-0.0559224	-0.305467	-0.383757	-0.551981	-0.166719	-0.225292
NEAT1	0.955512	3.97875	0.422806	2.00821	1.58829	3.83191	0.0214192	0.972909	1.96803	2.12645	0.597717	0.90299
NECTIN2	0.097452	1.15025	-0.0303835	0.511947	0.161277	1.66325	-0.112448	0.0725207	0.553577	0.443586	0.20862	0.230039
NEDD4L	-1.49841	-4.96205	-1.43536	-3.87234	-5.03187	-1.69923	-0.845137	-2.12127	-2.51391	-3.5965	-1.49294	-1.11123
NEDD8	-0.484876	-2.03164	-0.131888	-0.888622	-0.533003	-2.21755	0.0621525	-0.383065	-0.973242	-0.965881	-0.23498	-0.484719
NEDD9	1.39705	4.25475	0.500333	2.00837	1.9028	3.64032	0.0892479	1.12624	2.04535	2.52713	0.530836	1.1685
NEIL1	-1.37704	-4.49461	-0.618443	-3.38761	-4.37391	-2.67896	0.0312225	-1.59337	-2.36233	-3.97972	-1.11073	-1.19238
NEMF	0.038331	-0.0529892	-0.0882142	-0.280507	-0.459893	0.272852	-0.0550711	-0.0619056	-0.0452213	-0.143227	-0.15691	0.0176075
NENF	-0.396051	-1.60989	-0.318811	-0.917103	-0.776692	-1.52483	-0.175471	-0.470832	-0.837724	-0.859391	-0.324412	-0.359256
NET1	-0.330054	-1.18748	-0.109776	-0.753683	-0.941243	-0.58217	-0.0343802	-0.456903	-0.485826	-0.609594	-0.250762	-0.257081
NEU4	1.23092	3.64716	-0.104547	0.800863	-0.110137	4.63297	-0.497409	0.554251	1.71658	1.68605	-0.13777	1.10686
NFAT5	0.677914	2.51804	0.138859	1.10394	0.84145	2.47242	-0.070171	0.531067	1.1561	1.26969	0.295678	0.633578
NFATC1	-0.0867044	-0.294145	-0.180644	-0.571257	-1.00281	0.384424	-0.155072	-0.343584	-0.170718	-0.397463	-0.276482	-0.0422192
NFATC2IP	-0.0665438	-0.60418	-0.0320187	-0.206498	0.0137561	-0.630092	0.0530951	-0.0498909	-0.277961	-0.146399	-0.0472268	-0.0927264
NFE2	-1.05323	-5.1451	-1.10954	-3.27193	-2.89037	-4.36336	-0.476416	-1.36254	-2.73532	-2.84229	-1.20626	-1.04283
NFE2L2	0.129546	0.960033	0.00533335	0.306274	-0.0889826	1.28597	-0.0973997	-0.0325363	0.4422	0.385149	0.079472	0.198853
NFIA	-3.17599	-12.2221	-2.13973	-7.60322	-8.0123	-8.94487	-0.883208	-3.92692	-6.07781	-7.28225	-2.66684	-2.757
NFIL3	1.48724	4.09725	0.338298	1.75234	1.58332	3.82154	-0.160256	1.09689	2.03668	2.544	0.283185	1.22449
NFKB1	0.260706	1.50752	0.0242898	0.621638	0.223346	1.9154	-0.148398	0.140573	0.760328	0.672614	0.178195	0.351275
NFKB2	0.795123	2.72483	-0.151112	0.690753	0.0407858	3.40278	-0.376168	0.365089	1.19799	1.25643	-0.000485761	0.756587
NFKBIA	0.675493	2.71266	0.0283309	0.981625	0.325565	3.23389	-0.271646	0.447531	1.29886	1.28295	0.123862	0.660488
NFKBID	0.982439	2.1077	-0.0953068	0.253523	-0.0913108	2.3891	-0.338785	0.468	0.96096	1.11119	-0.27324	0.752633
NFKBIZ	0.353922	2.36844	0.223628	1.33901	0.91803	2.63143	-0.00155194	0.385127	1.18745	1.17693	0.49798	0.47401
NFX1	0.238973	0.28716	-0.0924521	-0.248651	-0.42284	0.438146	-0.102984	0.0266994	0.0400941	-0.0658509	-0.214978	0.146653
NGLY1	-0.344152	-1.21026	-0.103347	-0.625215	-0.604847	-1.09126	0.0797039	-0.309021	-0.618473	-0.823103	-0.161655	-0.315992
NHLRC3	-0.800476	-3.85909	-0.701151	-2.66341	-2.66493	-3.17989	-0.266846	-1.09967	-2.0176	-2.45369	-1.0033	-0.807391
NHP2	-0.631544	-3.08358	-0.398331	-1.71585	-1.36842	-3.04741	-0.162519	-0.77578	-1.50124	-1.50438	-0.611829	-0.638253
NIN	0.343271	-0.136063	-0.329306	-0.667107	-0.525779	-0.195959	-0.260595	0.0320738	-0.254905	-0.094549	-0.420128	0.158158
NINJ1	0.786163	3.32944	0.0933774	1.40405	0.823315	3.79565	-0.205045	0.672424	1.57968	1.5402	0.341495	0.796809
NIT2	-0.833254	-3.76973	-0.451468	-2.03804	-1.58471	-3.84705	-0.11206	-0.971634	-1.91313	-1.93625	-0.653198	-0.822134
NKAP	-0.297783	-1.44082	-0.265208	-0.960405	-0.944436	-1.05867	-0.0771516	-0.41592	-0.7262	-0.791403	-0.340458	-0.28562
NKG7	0.0992519	-0.585487	0.107118	0.11853	1.03142	-1.73894	0.232538	0.310542	-0.388146	0.164083	0.147765	-0.0739305
NKTR	-0.0104753	-0.745936	-0.272176	-0.784904	-0.907031	-0.396353	-0.161682	-0.272427	-0.399728	-0.467459	-0.410892	-0.0713241
NLK	-0.159191	-1.19336	-0.361232	-0.963033	-1.00709	-0.647318	-0.193325	-0.426685	-0.658617	-0.608054	-0.409388	-0.169381
NLRP1	0.169279	0.986848	0.0357654	0.135644	-0.430886	1.49315	-0.0641317	-0.0119791	0.451071	0.114781	-0.0159978	0.211686
NLRP3	0.842785	3.50455	0.433732	1.91811	1.80923	3.0133	0.125255	0.901752	1.64288	1.86183	0.693366	0.80235
NME1	-0.869391	-4.06023	-0.37859	-1.95402	-1.32327	-4.17285	-0.0613344	-0.887869	-1.93915	-1.83666	-0.622789	-0.874907
NME4	-0.717267	-2.52402	-0.382786	-1.18229	-0.883086	-2.36926	-0.085854	-0.634652	-1.28358	-1.32132	-0.308345	-0.621991
NMI	-0.749251	-2.14999	-0.242681	-1.00062	-0.98324	-1.79227	0.0313348	-0.645562	-1.06307	-1.3296	-0.204621	-0.600423
NMRAL1	-0.876246	-3.04508	-0.333388	-1.36414	-0.983273	-2.87194	0.0197852	-0.723886	-1.50283	-1.65429	-0.292442	-0.751001
NMT2	-0.901066	-3.27798	-0.350051	-1.86582	-2.09926	-2.08957	0.00252236	-1.04159	-1.51142	-1.92035	-0.583091	-0.756355
NOA1	-0.879667	-3.10907	-0.518902	-1.94546	-2.08105	-2.41353	-0.153449	-0.985243	-1.63411	-2.10454	-0.635493	-0.76875
NOB1	-0.853955	-3.55226	-0.687056	-2.23739	-2.16168	-2.91099	-0.276355	-1.00816	-1.85941	-2.18481	-0.793665	-0.791577
NOL7	-0.589477	-2.53505	-0.477277	-1.72198	-1.78349	-1.93903	-0.237147	-0.801163	-1.28609	-1.4901	-0.64011	-0.545021
NONO	-0.3694	-1.28879	-0.0730874	-0.562385	-0.507406	-1.1267	0.0237331	-0.328072	-0.55861	-0.659099	-0.156827	-0.320543
NOP16	-0.998917	-4.49786	-0.504124	-2.26467	-1.6909	-4.37023	-0.028891	-1.04524	-2.21232	-2.24408	-0.698453	-0.977405
NOP56	-1.13938	-4.20224	-0.355405	-2.03473	-1.71347	-3.92314	0.0155586	-1.0787	-2.01242	-2.24606	-0.554622	-1.02094
NOP58	-0.597543	-2.99411	-0.250278	-1.54715	-1.25068	-2.86787	-0.0823535	-0.759528	-1.36403	-1.34621	-0.557257	-0.603027
NORAD	0.490095	1.64685	-0.00434208	0.720105	0.726015	1.45722	-0.111507	0.420227	0.690576	0.877619	0.192731	0.438043
NOSIP	-0.669293	-1.797	-0.0184433	-0.516107	-0.286263	-1.75991	0.263586	-0.356483	-0.851959	-1.04108	0.0535362	-0.54764
NOTCH2	0.0757482	1.34828	0.286127	1.06593	1.1181	1.01819	0.291097	0.421671	0.557516	0.507297	0.598039	0.157567
NPC1	0.698651	3.42574	0.285514	1.84244	1.49687	3.64948	0.00877306	0.721119	1.6688	1.69534	0.685595	0.794429
NPC2	0.18109	2.02562	0.310252	1.43725	1.30837	1.72282	0.210181	0.530126	0.942418	0.884324	0.655454	0.27927
NPDC1	-1.31545	-5.74838	-1.35384	-4.10334	-4.37746	-4.18225	-0.740868	-1.89253	-3.04177	-3.72682	-1.62335	-1.21199
NPM1	-0.830611	-3.294	-0.506132	-1.95044	-1.90614	-2.895	-0.226852	-0.964201	-1.60484	-1.83606	-0.708669	-0.767721
NPM3	-0.633267	-3.28871	-0.526485	-1.824	-1.32645	-3.35131	-0.254603	-0.828208	-1.66231	-1.51543	-0.660027	-0.649983
NPR3	-1.41061	-6.63039	-1.5288	-4.75109	-4.99432	-4.73132	-0.764225	-2.06022	-3.4758	-4.14011	-1.88837	-1.35196
NPW	-1.43368	-7.75227	-1.1156	-4.3223	-3.15257	-7.77111	-0.366964	-1.77222	-3.96636	-3.65611	-1.52226	-1.54876
NR1H2	0.0231495	0.385242	-0.162865	-0.128963	-0.560108	0.933488	-0.219638	-0.15485	0.166247	-0.0770272	-0.135046	0.0909987
NR3C1	0.0784461	0.272694	0.112074	0.082413	-0.0238234	0.319284	0.0994532	0.0727721	0.172363	0.000899314	0.0361119	0.0694546
NR4A1	0.967113	3.30328	0.334841	1.37359	0.751579	3.6231	-0.161108	0.551468	1.75326	1.93443	0.236126	0.904953
NR4A2	0.510968	2.36129	0.15423	1.0941	0.64206	2.59302	-0.0991524	0.281179	1.1582	1.33373	0.3177	0.561343
NR4A3	0.443414	3.1271	0.415035	1.58089	0.673801	3.96528	0.0324784	0.414829	1.66909	1.32503	0.564855	0.629993
NREP	-0.784282	-3.60941	-0.181527	-1.65884	-1.00632	-4.01986	0.149156	-0.638856	-1.78388	-1.84278	-0.456449	-0.834294
NRG2	0.0776825	0.805831	-0.0406347	-0.109718	-0.931759	2.0199	-0.0758287	-0.202326	0.383545	-0.0313484	-0.0781192	0.190713
NRGN	0.096573	1.5459	0.650327	1.88817	2.29304	0.854174	0.486845	0.651228	0.95056	1.17167	0.965601	0.218484
NRIP1	-0.0446688	1.10279	0.0474566	0.487417	-0.0871389	1.79656	0.00394234	0.0467832	0.547886	0.115553	0.236968	0.128212
NRM	-0.392696	-1.83578	-0.0339018	-0.858784	-0.643559	-1.65686	0.111653	-0.321482	-0.762558	-0.887363	-0.240997	-0.388001
NRROS	-0.164195	-0.2554	-0.0248219	-0.156489	-0.323718	-0.000798133	0.00994049	-0.213191	-0.114437	-0.227321	-0.0152498	-0.0916621
NSA2	-0.25865	-0.841267	-0.112001	-0.384851	-0.294205	-0.929256	-0.006633	-0.264771	-0.453922	-0.46174	-0.0886114	-0.224521
NSD1	-0.103212	-0.458517	-0.124167	-0.33245	-0.301384	-0.372658	-0.0267443	-0.130539	-0.308091	-0.328535	-0.0982274	-0.10217
NT5C	-0.442597	-2.46772	-0.573893	-1.67079	-1.5314	-2.07759	-0.30538	-0.713034	-1.32201	-1.28271	-0.676235	-0.466777
NT5C3A	-0.319867	-1.69576	-0.325753	-1.18501	-1.27626	-1.19831	-0.207007	-0.533989	-0.841166	-1.03262	-0.513822	-0.320131
NT5DC2	-1.10636	-4.43141	-0.0219511	-1.58049	-0.673869	-4.97301	0.405564	-0.868591	-2.07631	-1.88274	-0.237841	-1.0644
NTPCR	-0.668733	-2.4239	-0.164162	-1.11276	-0.857806	-2.41994	0.079264	-0.625967	-1.21852	-1.24927	-0.251904	-0.608391
NUBP2	-0.63603	-2.74256	-0.265713	-1.3492	-0.968545	-2.74781	0.0374115	-0.612246	-1.34798	-1.36686	-0.378097	-0.619146
NUCB2	-0.538703	-3.29453	-0.352209	-1.76427	-1.17029	-3.53156	-0.0866319	-0.642042	-1.6151	-1.41632	-0.646244	-0.646195
NUCKS1	-0.45302	-2.02505	0.0161779	-0.837861	-0.674112	-1.93776	0.0239704	-0.528637	-0.778241	-0.681577	-0.290846	-0.43235
NUDC	-0.674242	-2.74623	-0.271854	-1.42338	-1.25523	-2.52122	-0.0617811	-0.760058	-1.27244	-1.36968	-0.461008	-0.617106
NUDT1	-0.464112	-2.47812	-0.134942	-1.17164	-0.698589	-2.80166	0.0356696	-0.49705	-1.17803	-1.07143	-0.373015	-0.51586
NUDT14	0.257947	1.19692	0.360996	0.940815	1.13547	0.497401	0.201811	0.354945	0.564757	0.744554	0.436157	0.243946
NUDT2	-0.614661	-2.59153	-0.301257	-1.41704	-1.26636	-2.26744	-0.0625398	-0.699223	-1.24954	-1.41276	-0.455495	-0.56563
NUDT3	-0.280532	-1.39423	-0.347032	-1.00024	-0.913129	-1.23851	-0.145268	-0.391092	-0.800886	-0.891713	-0.363739	-0.285928
NUDT4	0.10527	0.691662	0.171278	0.542979	0.556808	0.453982	0.103236	0.167331	0.340278	0.355791	0.242989	0.125589
NUDT5	-0.602676	-2.97079	-0.262074	-1.59795	-1.28181	-2.99345	-0.0317049	-0.727694	-1.44304	-1.45539	-0.546952	-0.631135
NUFIP2	0.550739	1.39452	0.101034	0.620127	0.707466	1.11946	-0.0103879	0.424557	0.626707	0.91481	0.133855	0.430775
NUMB	0.0909776	1.37292	0.235104	0.97951	0.934029	1.16685	0.222214	0.375408	0.586955	0.494502	0.523467	0.176354
NUP50	0.142839	0.00674731	0.186182	0.323746	0.746068	-0.499647	0.113986	0.210928	0.0682482	0.38032	0.142444	0.0693726
NUSAP1	-0.464127	-3.36457	0.238968	-1.07965	-0.0483238	-4.04504	0.268147	-0.385121	-1.27117	-0.822019	-0.301548	-0.591278
NUTF2	-0.23881	-0.888708	-0.0509128	-0.340985	-0.182652	-0.92037	0.0184116	-0.159471	-0.3915	-0.441158	-0.0752708	-0.213653
OASL	1.35114	5.11102	0.434947	2.42611	1.92556	4.98914	-0.0436117	1.11876	2.4095	2.73363	0.697606	1.26391
OAZ1	-0.0537873	0.134676	0.228132	0.485504	0.721312	-0.375796	0.2049	0.202299	0.109186	0.21112	0.267254	-0.0558409
OCIAD1	-0.607477	-2.01987	-0.247314	-1.10707	-1.08031	-1.76649	-0.011736	-0.593238	-1.01875	-1.2513	-0.299629	-0.522925
OCIAD2	-0.673345	-3.84737	-0.719363	-2.60438	-2.53886	-3.16347	-0.414006	-1.12691	-1.90703	-2.07659	-1.09324	-0.712143
ODC1	-0.452699	-1.25365	0.0718534	-0.299717	-0.11822	-1.36203	0.153199	-0.30313	-0.53235	-0.568208	0.0421213	-0.36538
ODF2L	-0.407983	-1.27857	-0.15116	-0.814228	-0.898806	-0.950898	0.0426012	-0.336471	-0.685162	-1.04864	-0.20962	-0.355387
ODF3B	0.675359	3.19762	0.537982	2.08452	2.11722	2.47056	0.28152	0.870685	1.53559	1.83582	0.839149	0.666707
OFD1	-0.456028	-2.26819	-0.293762	-1.74478	-2.07783	-1.6383	-0.142222	-0.813221	-1.10189	-1.53365	-0.723038	-0.46565
OGDH	-0.113669	0.042949	0.252007	0.371654	0.557259	-0.296563	0.214045	0.0445749	0.039065	0.0744281	0.304971	-0.0530358
OGFRL1	0.670864	2.73972	0.547054	1.50786	1.24081	2.35021	0.266542	0.675765	1.36699	1.40891	0.523014	0.605014
OLA1	-0.622654	-2.43421	-0.333391	-1.38436	-1.31095	-2.14711	-0.151572	-0.695253	-1.16893	-1.42736	-0.476258	-0.555781
OPA1	0.178258	-0.209099	-0.149996	-0.426275	-0.368191	-0.130185	-0.11947	-0.048745	-0.130943	-0.0920027	-0.248599	0.0939095
ORAI1	-0.286542	-2.26219	-0.769164	-1.90652	-1.83169	-1.58005	-0.387007	-0.600131	-1.31609	-1.3461	-0.814988	-0.363253
ORAI3	-0.145038	-0.307902	-0.0830625	-0.143537	-0.100556	-0.210652	0.0888618	0.0243398	-0.229175	-0.430346	0.0260542	-0.12247
OSBPL1A	-1.09723	-5.026	-0.652979	-2.85966	-2.47338	-4.58807	-0.0534788	-1.25827	-2.56896	-2.77872	-0.936351	-1.0963
OSER1	0.119698	-0.0538144	-0.170386	-0.304078	-0.420144	0.295472	-0.192533	-0.078585	-0.0249307	-0.0489905	-0.230165	0.0888879
OSGIN2	1.11153	2.26323	-0.180945	0.420201	0.356842	2.21318	-0.436924	0.533577	0.946151	1.50486	-0.226426	0.840253
OSM	0.429768	0.178389	-0.216602	-0.389055	-0.434833	0.414617	-0.324128	-0.0547643	0.0552679	0.403838	-0.398605	0.277151
OST4	0.0104266	-0.296041	-0.102578	-0.221902	-0.130456	-0.417256	-0.0962117	-0.0483264	-0.184988	-0.0558184	-0.140109	-0.0410455
OSTC	-0.609559	-2.37739	-0.192909	-1.11671	-0.763928	-2.53114	0.0862681	-0.461957	-1.21863	-1.2715	-0.278833	-0.604267
OSTF1	-0.00161887	0.353137	0.441102	0.668565	0.922341	-0.25201	0.382476	0.31576	0.239897	0.255591	0.402565	-0.0129514
OTUB1	-0.266425	-0.974951	-0.078999	-0.526587	-0.486523	-0.905743	0.0752724	-0.215597	-0.527717	-0.668787	-0.13203	-0.260444
OTUD1	0.807305	3.51285	0.605962	2.09018	1.89569	3.15087	0.272005	0.97028	1.7571	1.87478	0.764119	0.771082
OXA1L	-0.332296	-1.10584	-0.222427	-0.672982	-0.70104	-0.850771	-0.113888	-0.350221	-0.544304	-0.751254	-0.225579	-0.267577
OXSR1	0.422277	2.13845	0.381894	1.35488	1.2129	2.0477	0.151201	0.497994	1.1208	1.25903	0.538902	0.467254
OXT	-1.85811	-7.26123	-1.81607	-5.71535	-6.98352	-3.80267	-1.00069	-2.78129	-3.76947	-5.3353	-2.27164	-1.56803
P2RX4	0.309446	2.00602	0.178124	1.14585	0.91136	2.14106	0.0382817	0.463628	0.936703	0.887305	0.461941	0.38684
P2RY14	-0.145084	0.0924217	0.375623	-0.0121872	-0.425923	0.381168	0.437564	-0.0128777	0.0991087	-0.627016	0.149932	-0.0889961
P4HA2	-1.28778	-3.44705	-0.141461	-2.00784	-2.58911	-2.27361	0.305762	-1.10294	-1.67029	-2.93289	-0.43789	-1.03585
P4HB	-0.0925934	-0.208341	0.220955	0.360179	0.74434	-0.783698	0.241299	0.150336	-0.0616588	0.17422	0.256481	-0.107051
PA2G4	-0.68008	-3.01971	-0.298359	-1.53452	-1.24606	-2.84982	-0.104196	-0.761186	-1.39558	-1.38506	-0.524942	-0.653145
PABPC1	-0.160191	-0.266242	-0.0939002	-0.210635	-0.343438	-0.159377	-0.0846166	-0.131834	-0.138229	-0.295475	-0.0899681	-0.118929
PABPC4	-0.0928926	0.737121	0.16221	0.713679	0.593059	0.847148	0.0760268	0.0961044	0.43004	0.386507	0.378097	0.057325
PABPN1	-0.0722532	-0.555	-0.199732	-0.426469	-0.33213	-0.424761	-0.0757623	-0.0810769	-0.326035	-0.301128	-0.165885	-0.0948083
PAFAH1B3	-1.2229	-4.59156	-0.385227	-2.26861	-2.0097	-4.1694	0.0277229	-1.21935	-2.16119	-2.4376	-0.653664	-1.09984
PAG1	0.199999	0.346963	0.623699	0.528378	0.82524	-0.565966	0.548546	0.379377	0.245581	0.283737	0.308118	0.0549171
PAICS	-1.00614	-4.88245	-0.530872	-2.64031	-2.14169	-4.7189	-0.181379	-1.21574	-2.33244	-2.39018	-0.932926	-1.01323
PAIP2	-0.168677	-0.327706	-0.172404	-0.378868	-0.603546	0.0855716	-0.126455	-0.193264	-0.158297	-0.397059	-0.151352	-0.102234
PAK1	0.15097	0.581465	0.464999	0.66389	0.843473	-0.0744542	0.29376	0.24889	0.362537	0.468701	0.321276	0.106965
PAN3	-0.0379685	-1.14116	-0.339278	-1.1621	-1.27265	-0.773497	-0.240463	-0.390824	-0.607207	-0.741151	-0.574886	-0.120256
PAPD5	0.815872	2.81135	0.578261	1.8518	2.12765	1.84027	0.309004	0.934157	1.34992	1.85298	0.691455	0.675822
PAPOLA	0.0409414	-0.130627	-0.197699	-0.277668	-0.322196	0.0713174	-0.164046	-0.0435311	-0.113174	-0.126489	-0.181945	0.0156078
PAPOLG	0.0439099	-0.462001	-0.166583	-0.680244	-0.784782	-0.272185	-0.0722352	-0.241714	-0.321329	-0.470184	-0.294464	-0.00494286
PARK7	-0.482862	-1.73158	-0.0384963	-0.690672	-0.448426	-1.9092	0.0837861	-0.379331	-0.775822	-0.851406	-0.150771	-0.44285
PARP1	-0.790295	-4.21111	-0.479626	-2.46999	-2.16274	-3.91835	-0.15833	-1.05484	-2.0198	-2.10306	-0.934166	-0.847752
PARP8	1.30058	2.60113	0.00993895	0.75803	1.0219	1.92922	-0.188552	0.872752	1.04921	1.72501	-0.0412495	0.921117
PARVB	-0.388284	-0.778242	-0.0661705	-0.167514	-0.181238	-0.511428	0.00998142	-0.307133	-0.332893	-0.429521	0.0509909	-0.244916
PAX5	-1.89619	-7.11444	-0.3924	-3.83408	-3.82151	-6.10244	0.243529	-1.95447	-3.32503	-4.30621	-1.10106	-1.71498
PBX1	-3.7631	-14.4704	-2.56139	-9.07633	-9.66686	-10.3238	-1.01177	-4.54422	-7.20724	-8.84969	-3.20566	-3.28435
PBX3	0.98411	1.20157	-0.292459	-0.323546	-0.279944	1.13354	-0.428805	0.367781	0.44076	0.838743	-0.521341	0.647742
PBXIP1	-0.780361	-2.55295	-0.359517	-1.72629	-2.12971	-1.62853	-0.0875312	-0.879175	-1.27678	-1.97354	-0.581243	-0.657384
PCAT18	1.18673	3.29285	0.538782	2.25817	3.07945	1.84284	0.239674	1.33068	1.5652	2.54922	0.795607	0.932596
PCBP1	0.192243	1.50616	0.268144	1.14166	1.0992	1.39248	0.151405	0.462264	0.813058	0.81903	0.485841	0.258152
PCBP2	-0.109956	-0.195599	-0.0628982	-0.10657	-0.198535	-0.0586022	-0.0351764	-0.0753263	-0.0762383	-0.199159	-0.0506697	-0.078327
PCDH9	-2.50431	-9.37561	-1.96549	-6.83141	-8.29669	-5.21573	-1.00651	-3.39865	-4.65289	-6.66709	-2.63507	-2.1018
PCGF5	0.319525	1.78954	0.0988125	0.892395	0.610973	1.85103	0.020495	0.297391	0.790019	0.831146	0.329496	0.362601
PCIF1	0.723998	1.93419	-0.0806482	0.571205	0.385749	2.07357	-0.245859	0.449491	0.859007	1.10411	-0.0157888	0.597685
PCM1	-0.204175	-0.924659	-0.11047	-0.63499	-0.726914	-0.665551	-0.0883295	-0.339462	-0.402199	-0.538333	-0.257175	-0.180555
PCMT1	-0.462694	-0.937233	0.20757	-0.00563133	0.125111	-1.05966	0.215323	-0.190863	-0.308871	-0.510004	0.182214	-0.334243
PCMTD1	-0.0496318	-0.79443	-0.366691	-0.995161	-1.23083	-0.326963	-0.182867	-0.317994	-0.558988	-0.76013	-0.480695	-0.116597
PCMTD2	-0.735854	-2.38628	-0.173855	-1.20257	-1.14298	-2.14166	0.164429	-0.608068	-1.18762	-1.68418	-0.25596	-0.635248
PCNA	-1.14146	-4.71247	0.103303	-1.57076	-0.696945	-5.0954	0.327023	-0.943206	-1.95544	-1.75309	-0.313716	-1.07747
PCNP	-0.160088	-0.489522	-0.0881373	-0.40114	-0.667945	-0.0336808	-0.113983	-0.275467	-0.152782	-0.364461	-0.202901	-0.106028
PCNX1	0.526195	1.18202	0.0337659	0.452382	0.624649	0.818613	0.0104777	0.406296	0.437656	0.748413	0.0975162	0.381612
PDAP1	-0.610359	-2.14457	-0.145832	-1.04932	-0.98765	-1.84533	-0.00607273	-0.58624	-0.967921	-1.17282	-0.296732	-0.524641
PDCD4	-0.314048	-1.20072	-0.238472	-0.687979	-0.658494	-0.86838	-0.14279	-0.416056	-0.570528	-0.567776	-0.23113	-0.246277
PDCD5	-0.727264	-3.19841	-0.372881	-1.66235	-1.30812	-3.16206	-0.119172	-0.811256	-1.58252	-1.61069	-0.549347	-0.704885
PDCD6	-0.772396	-2.9525	-0.409781	-1.61687	-1.44247	-2.69473	-0.0761607	-0.77603	-1.50644	-1.74016	-0.498783	-0.709294
PDE4B	0.176433	1.76284	0.0573769	0.687596	0.00360902	2.55753	-0.0155018	0.211589	0.847	0.434372	0.254932	0.311049
PDE4DIP	-0.0853972	1.32404	-0.174826	0.389441	-0.454168	2.37535	-0.215798	-0.208443	0.541313	0.112539	0.17418	0.174562
PDHB	-0.853992	-3.01012	-0.263131	-1.51596	-1.36344	-2.71697	0.062014	-0.759251	-1.47269	-1.80658	-0.395186	-0.760286
PDIA3	0.00811119	0.0955844	0.119156	0.169381	0.177506	0.0113412	0.0480818	0.0245221	0.117022	0.212858	0.0661742	0.00956026
PDIA4	-0.125226	-0.848666	0.271645	0.0377436	0.591321	-1.60709	0.327124	0.0872591	-0.384624	-0.0850056	0.141345	-0.215035
PDIA6	-0.154242	-0.753706	0.197772	-0.0335599	0.272386	-1.18741	0.17447	-0.0411709	-0.255124	-0.114671	0.0466709	-0.184649
PDLIM1	-0.0975092	-1.29291	-0.404552	-1.1732	-1.26556	-0.571029	-0.327627	-0.38786	-0.593486	-0.623457	-0.583069	-0.137438
PDLIM5	0.707007	3.00915	0.284437	1.71422	1.56163	2.90628	0.0632424	0.76477	1.48271	1.63844	0.589615	0.711803
PDLIM7	0.364526	1.44815	0.0726982	0.832985	0.912418	1.46041	0.0198211	0.469262	0.70723	0.871721	0.327434	0.370967
PDZD8	-0.585048	-1.8708	-0.480907	-1.13971	-1.30597	-0.852196	-0.215366	-0.690407	-0.897323	-1.09294	-0.367599	-0.418423
PDZK1IP1	-1.12939	-4.13839	-1.61657	-4.40546	-6.34376	-0.121432	-1.06883	-2.16326	-2.27327	-3.95966	-1.94	-0.840157
PEBP1	-0.691417	-3.35357	-0.539656	-2.13473	-2.04522	-2.9218	-0.322096	-0.949342	-1.63264	-1.83355	-0.851679	-0.689306
PECAM1	-0.114742	0.563158	0.473841	0.843275	0.876733	0.214161	0.420457	0.265982	0.405906	0.089422	0.510386	-0.0199833
PEF1	-0.373155	-1.33189	-0.274027	-0.964258	-1.1953	-0.683872	-0.156071	-0.530738	-0.638613	-0.880409	-0.362711	-0.295069
PELI1	0.805465	3.78792	0.161112	1.51517	0.628289	4.46564	-0.167502	0.55954	1.79647	1.68165	0.404076	0.871348
PEPD	-0.107415	0.330479	0.153653	0.456391	0.492812	0.183068	0.214438	0.0909989	0.130471	0.103401	0.323486	-0.0306973
PER1	0.687705	1.6638	0.0233298	0.416317	0.125661	1.94585	-0.261272	0.316177	0.855445	1.0569	-0.111171	0.566956
PER2	0.260126	1.27817	0.186613	0.637979	0.377856	1.57335	0.0272461	0.200915	0.703183	0.692165	0.234267	0.31223
PET100	0.259328	0.453536	-0.18527	-0.17704	-0.331789	0.739836	-0.225362	0.044511	0.164728	0.189995	-0.199437	0.204498
PF4	-0.769885	-3.3801	-0.258414	-1.13381	-0.282785	-3.12779	0.184779	-0.505698	-1.53673	-1.14787	-0.167878	-0.7097
PFDN2	-0.0411819	-0.437397	0.0374863	-0.142755	-0.0346509	-0.610025	-0.0279554	-0.157195	-0.139495	0.030816	-0.0771658	-0.0561957
PFDN4	-0.28732	-1.81508	-0.334836	-1.19233	-1.00117	-1.82823	-0.119063	-0.469248	-0.969439	-0.952389	-0.467871	-0.345049
PFDN5	-0.0532867	0.200309	-0.153542	0.0601709	-0.00250386	0.211561	-0.111783	0.00727877	0.0142531	-0.0277362	0.0157032	-0.0140983
PFDN6	-0.687397	-2.61879	-0.175993	-1.14252	-0.784409	-2.68099	0.0738509	-0.61273	-1.26794	-1.30305	-0.269138	-0.63227
PFKFB3	1.05209	4.86844	0.255277	2.31362	1.65475	5.13172	-0.0985513	1.00339	2.23077	2.22011	0.740078	1.09832
PFKL	-0.430222	-1.78548	-0.074659	-0.823888	-0.605175	-1.75629	0.100393	-0.363729	-0.815267	-0.952991	-0.207879	-0.41004
PFN1	-0.11306	-0.39439	0.108752	0.156266	0.470159	-0.84927	0.114175	0.100914	-0.144914	0.0168531	0.103902	-0.140396
PGAM1	0.342877	1.67795	0.481921	1.47817	1.79927	0.901622	0.293877	0.700524	0.915927	1.10393	0.64096	0.32773
PGD	0.0243654	0.148338	-0.0185809	0.173831	0.319039	-0.0170843	0.0345033	0.130514	0.0200806	0.0729205	0.100861	0.0184352
PGK1	-0.0407549	0.214764	0.0545198	0.205418	0.0884203	0.31056	0.0121505	0.0331194	0.145279	0.0354872	0.0759423	0.000408266
PGLS	-0.260305	-0.842381	-0.0675528	-0.272933	-0.0345393	-1.07239	0.0588474	-0.105326	-0.465244	-0.45976	-0.0139556	-0.248499
PGM2L1	-0.732093	-4.03248	-0.884825	-3.08575	-3.40106	-2.69565	-0.458344	-1.30506	-2.05302	-2.5714	-1.30736	-0.74913
PGP	0.0523809	-0.211912	0.231768	0.307859	0.719081	-0.710922	0.170092	0.133814	-0.0329578	0.311795	0.160305	-0.00926436
PHACTR1	0.220007	1.64431	0.135658	0.610357	-0.0762327	2.27999	-0.0101995	0.157775	0.851095	0.451645	0.176916	0.315981
[truncated: 1,132 more rows]
